# Supplementary material for: Tumor suppressor genes and allele-specific expression: mechanisms and significance
Source: Oncotarget. 2020 Jan 28;11(4):462–79. doi: 10.18632/oncotarget.27468 (PMC6996918; doi:10.18632/oncotarget.27468)
Supplement: Supplementary file 2 [file oncotarget-11-462-s002.xlsx]

## Sheet: TCGA sample info
Supplementary Dataset 4: TCGA sample metadata
TCGA_SampleID	SampleType	SequencingType	ReadDepth	ReadLength
TCGA-22-4593-01A	Tumor	RNA Sequencing	4.4	50
TCGA-22-4593-11A	Normal	RNA Sequencing	4.8	50
TCGA-22-4609-01A	Tumor	RNA Sequencing	3.4	48
TCGA-22-4609-11A	Normal	RNA Sequencing	3.2	48
TCGA-22-5471-01A	Tumor	RNA Sequencing	3.5	50
TCGA-22-5471-11A	Normal	RNA Sequencing	2.6	50
TCGA-22-5478-01A	Tumor	RNA Sequencing	3.7	50
TCGA-22-5478-11A	Normal	RNA Sequencing	3.7	50
TCGA-22-5481-01A	Tumor	RNA Sequencing	2.8	50
TCGA-22-5481-11A	Normal	RNA Sequencing	3.5	50
TCGA-22-5482-01A	Tumor	RNA Sequencing	4.1	50
TCGA-22-5482-11A	Normal	RNA Sequencing	4.2	50
TCGA-22-5483-01A	Tumor	RNA Sequencing	4.7	50
TCGA-22-5483-11A	Normal	RNA Sequencing	2.9	50
TCGA-22-5489-01A	Tumor	RNA Sequencing	4.6	50
TCGA-22-5489-11A	Normal	RNA Sequencing	3.7	50
TCGA-22-5491-01A	Tumor	RNA Sequencing	3.9	50
TCGA-22-5491-11A	Normal	RNA Sequencing	3.4	50
TCGA-33-4587-01A	Tumor	RNA Sequencing	3.3	48
TCGA-33-4587-11A	Normal	RNA Sequencing	2.8	48
TCGA-33-6737-01A	Tumor	RNA Sequencing	4.8	50
TCGA-33-6737-11A	Normal	RNA Sequencing	3.3	50
TCGA-38-4625-01A	Tumor	RNA Sequencing	4.6	48
TCGA-38-4625-11A	Normal	RNA Sequencing	3	48
TCGA-38-4626-01A	Tumor	RNA Sequencing	4.6	48
TCGA-38-4626-11A	Normal	RNA Sequencing	3.5	48
TCGA-38-4627-01A	Tumor	RNA Sequencing	2.9	48
TCGA-38-4627-11A	Normal	RNA Sequencing	2.1	48
TCGA-38-4632-01A	Tumor	RNA Sequencing	1.4	48
TCGA-38-4632-11A	Normal	RNA Sequencing	1.3	48
TCGA-39-5040-01A	Tumor	RNA Sequencing	3.6	48
TCGA-39-5040-11A	Normal	RNA Sequencing	3.3	48
TCGA-43-6771-01A	Tumor	RNA Sequencing	4.8	50
TCGA-43-6771-11A	Normal	RNA Sequencing	4.3	50
TCGA-44-2655-01A	Tumor	RNA Sequencing	4.1	48
TCGA-44-2655-11A	Normal	RNA Sequencing	3.1	48
TCGA-44-2657-01A	Tumor	RNA Sequencing	2.3	48
TCGA-44-2657-11A	Normal	RNA Sequencing	2.4	48
TCGA-44-2662-01A	Tumor	RNA Sequencing	5.5	48
TCGA-44-2662-11A	Normal	RNA Sequencing	2.3	48
TCGA-44-5645-01A	Tumor	RNA Sequencing	5	48
TCGA-44-5645-11A	Normal	RNA Sequencing	2	48
TCGA-44-6777-01A	Tumor	RNA Sequencing	2.2	48
TCGA-44-6777-11A	Normal	RNA Sequencing	1.4	48
TCGA-44-6778-01A	Tumor	RNA Sequencing	1.8	48
TCGA-44-6778-11A	Normal	RNA Sequencing	1.7	48
TCGA-49-4490-01A	Tumor	RNA Sequencing	1.3	48
TCGA-49-4490-11A	Normal	RNA Sequencing	1.7	48
TCGA-49-6745-01A	Tumor	RNA Sequencing	1.9	48
TCGA-49-6745-11A	Normal	RNA Sequencing	1.6	48
TCGA-49-6761-01A	Tumor	RNA Sequencing	1.4	48
TCGA-49-6761-11A	Normal	RNA Sequencing	1.2	48
TCGA-50-5930-01A	Tumor	RNA Sequencing	1	48
TCGA-50-5930-11A	Normal	RNA Sequencing	1.4	48
TCGA-50-5931-01A	Tumor	RNA Sequencing	1.5	48
TCGA-50-5931-11A	Normal	RNA Sequencing	1.4	48
TCGA-50-5932-01A	Tumor	RNA Sequencing	2.3	48
TCGA-50-5932-11A	Normal	RNA Sequencing	1.2	48
TCGA-50-5933-01A	Tumor	RNA Sequencing	1.7	48
TCGA-50-5933-11A	Normal	RNA Sequencing	1.8	48
TCGA-50-5935-01A	Tumor	RNA Sequencing	1.5	48
TCGA-50-5935-11A	Normal	RNA Sequencing	1.3	48
TCGA-50-5936-01A	Tumor	RNA Sequencing	1.2	48
TCGA-50-5936-11A	Normal	RNA Sequencing	1.5	48
TCGA-50-5939-01A	Tumor	RNA Sequencing	1.6	48
TCGA-50-5939-11A	Normal	RNA Sequencing	1.5	48
TCGA-50-6595-01A	Tumor	RNA Sequencing	1.5	48
TCGA-50-6595-11A	Normal	RNA Sequencing	2.7	48
TCGA-51-4079-01A	Tumor	RNA Sequencing	3.1	50
TCGA-51-4079-11A	Normal	RNA Sequencing	7.5	50
TCGA-55-6970-01A	Tumor	RNA Sequencing	3.1	48
TCGA-55-6970-11A	Normal	RNA Sequencing	1.3	48
TCGA-55-6972-01A	Tumor	RNA Sequencing	1.1	48
TCGA-55-6972-11A	Normal	RNA Sequencing	1.3	48
TCGA-55-6975-01A	Tumor	RNA Sequencing	1.2	48
TCGA-55-6975-11A	Normal	RNA Sequencing	1.2	48
TCGA-55-6978-01A	Tumor	RNA Sequencing	2.7	48
TCGA-55-6978-11A	Normal	RNA Sequencing	1.3	48
TCGA-55-6982-01A	Tumor	RNA Sequencing	1.3	48
TCGA-55-6982-11A	Normal	RNA Sequencing	1.4	48
TCGA-55-6984-01A	Tumor	RNA Sequencing	1.4	48
TCGA-55-6984-11A	Normal	RNA Sequencing	2.9	48
TCGA-55-6986-01A	Tumor	RNA Sequencing	1.5	48
TCGA-55-6986-11A	Normal	RNA Sequencing	3.5	48
TCGA-56-7580-01A	Tumor	RNA Sequencing	3	48
TCGA-56-7580-11A	Normal	RNA Sequencing	2.8	48
TCGA-56-7582-01A	Tumor	RNA Sequencing	2.1	48
TCGA-56-7582-11A	Normal	RNA Sequencing	2.9	48
TCGA-77-7138-01A	Tumor	RNA Sequencing	3.1	48
TCGA-77-7138-11A	Normal	RNA Sequencing	2.9	48
TCGA-77-8007-01A	Tumor	RNA Sequencing	3.5	48
TCGA-77-8007-11A	Normal	RNA Sequencing	3	48
TCGA-85-7710-01A	Tumor	RNA Sequencing	2.7	48
TCGA-85-7710-11A	Normal	RNA Sequencing	2.9	48
TCGA-90-7767-01A	Tumor	RNA Sequencing	2.9	48
TCGA-90-7767-11A	Normal	RNA Sequencing	3.7	48
TCGA-91-6829-01A	Tumor	RNA Sequencing	1.9	48
TCGA-91-6829-11A	Normal	RNA Sequencing	1.7	48
TCGA-91-6831-01A	Tumor	RNA Sequencing	1.7	48
TCGA-91-6831-11A	Normal	RNA Sequencing	0.9	48
TCGA-91-6836-01A	Tumor	RNA Sequencing	2	48
TCGA-91-6836-11A	Normal	RNA Sequencing	1.3	48
TCGA-92-7340-01A	Tumor	RNA Sequencing	3.1	48
TCGA-92-7340-11A	Normal	RNA Sequencing	3.2	48
TCGA-A7-A0CE-01A	Tumor	RNA Sequencing	2.8	50
TCGA-A7-A0CE-11A	Normal	RNA Sequencing	3.1	50
TCGA-A7-A0D9-01A	Tumor	RNA Sequencing	2.5	50
TCGA-A7-A0D9-11A	Normal	RNA Sequencing	2.4	50
TCGA-A7-A0DB-01A	Tumor	RNA Sequencing	5.1	48
TCGA-A7-A0DB-11A	Normal	RNA Sequencing	2.2	50
TCGA-A7-A13E-01A	Tumor	RNA Sequencing	4.4	48
TCGA-A7-A13E-11A	Normal	RNA Sequencing	2.2	50
TCGA-A7-A13F-01A	Tumor	RNA Sequencing	2.4	50
TCGA-A7-A13F-11A	Normal	RNA Sequencing	2.3	50
TCGA-A7-A13G-01B	Tumor	RNA Sequencing	5.9	50
TCGA-A7-A13G-11A	Normal	RNA Sequencing	3.4	50
TCGA-AC-A23H-01A	Tumor	RNA Sequencing	3.2	50
TCGA-AC-A23H-11A	Normal	RNA Sequencing	3.4	50
TCGA-AC-A2FB-01A	Tumor	RNA Sequencing	3.2	50
TCGA-AC-A2FB-11A	Normal	RNA Sequencing	3.7	50
TCGA-AC-A2FF-01A	Tumor	RNA Sequencing	3.2	50
TCGA-AC-A2FF-11A	Normal	RNA Sequencing	3.6	50
TCGA-AC-A2FM-01A	Tumor	RNA Sequencing	2.6	48
TCGA-AC-A2FM-11B	Normal	RNA Sequencing	2.6	48
TCGA-BH-A0AU-01A	Tumor	RNA Sequencing	2.2	50
TCGA-BH-A0AU-11A	Normal	RNA Sequencing	2.4	50
TCGA-BH-A0AY-01A	Tumor	RNA Sequencing	2.6	50
TCGA-BH-A0AY-11A	Normal	RNA Sequencing	2.4	50
TCGA-BH-A0AZ-01A	Tumor	RNA Sequencing	2.3	50
TCGA-BH-A0AZ-11A	Normal	RNA Sequencing	3.1	50
TCGA-BH-A0B3-01A	Tumor	RNA Sequencing	2.9	50
TCGA-BH-A0B3-11B	Normal	RNA Sequencing	2.73543	50
TCGA-BH-A0B5-01A	Tumor	RNA Sequencing	2.62348	50
TCGA-BH-A0B5-11A	Normal	RNA Sequencing	2.80031	50
TCGA-BH-A0B7-01A	Tumor	RNA Sequencing	2.62222	50
TCGA-BH-A0B7-11A	Normal	RNA Sequencing	2.2825	50
TCGA-BH-A0B8-01A	Tumor	RNA Sequencing	2.14261	50
TCGA-BH-A0B8-11A	Normal	RNA Sequencing	2.64252	50
TCGA-BH-A0BA-01A	Tumor	RNA Sequencing	2.59633	50
TCGA-BH-A0BA-11A	Normal	RNA Sequencing	2.14096	48
TCGA-BH-A0BC-01A	Tumor	RNA Sequencing	3.21951	50
TCGA-BH-A0BC-11A	Normal	RNA Sequencing	2.33701	50
TCGA-BH-A0BJ-01A	Tumor	RNA Sequencing	2.54503	50
TCGA-BH-A0BJ-11A	Normal	RNA Sequencing	2.33856	50
TCGA-BH-A0BM-01A	Tumor	RNA Sequencing	2.04001	50
TCGA-BH-A0BM-11A	Normal	RNA Sequencing	2.51799	50
TCGA-BH-A0BQ-01A	Tumor	RNA Sequencing	2.10304	50
TCGA-BH-A0BQ-11A	Normal	RNA Sequencing	2.4557	50
TCGA-BH-A0BT-01A	Tumor	RNA Sequencing	2.61522	50
TCGA-BH-A0BT-11A	Normal	RNA Sequencing	2.35384	50
TCGA-BH-A0BV-01A	Tumor	RNA Sequencing	2.33225	50
TCGA-BH-A0BV-11A	Normal	RNA Sequencing	3.18072	50
TCGA-BH-A0BW-01A	Tumor	RNA Sequencing	2.45096	50
TCGA-BH-A0BW-11A	Normal	RNA Sequencing	2.45441	50
TCGA-BH-A0BZ-01A	Tumor	RNA Sequencing	3.03441	50
TCGA-BH-A0BZ-11A	Normal	RNA Sequencing	3.0657	50
TCGA-BH-A0C0-01A	Tumor	RNA Sequencing	2.11554	50
TCGA-BH-A0C0-11A	Normal	RNA Sequencing	3.19818	50
TCGA-BH-A0C3-01A	Tumor	RNA Sequencing	2.23175	50
TCGA-BH-A0C3-11A	Normal	RNA Sequencing	2.685	50
TCGA-BH-A0DD-01A	Tumor	RNA Sequencing	2.51373	50
TCGA-BH-A0DD-11A	Normal	RNA Sequencing	2.60449	50
TCGA-BH-A0DG-01A	Tumor	RNA Sequencing	2.35279	50
TCGA-BH-A0DG-11A	Normal	RNA Sequencing	2.94351	50
TCGA-BH-A0DH-01A	Tumor	RNA Sequencing	2.56931	50
TCGA-BH-A0DH-11A	Normal	RNA Sequencing	2.78581	50
TCGA-BH-A0DK-01A	Tumor	RNA Sequencing	2.48952	50
TCGA-BH-A0DK-11A	Normal	RNA Sequencing	3.18642	50
TCGA-BH-A0DL-01A	Tumor	RNA Sequencing	3.40336	50
TCGA-BH-A0DL-11A	Normal	RNA Sequencing	3.21723	50
TCGA-BH-A0DP-01A	Tumor	RNA Sequencing	2.28001	50
TCGA-BH-A0DP-11A	Normal	RNA Sequencing	2.83724	50
TCGA-BH-A0DQ-01A	Tumor	RNA Sequencing	2.41056	50
TCGA-BH-A0DQ-11A	Normal	RNA Sequencing	3.46382	50
TCGA-BH-A0DT-01A	Tumor	RNA Sequencing	2.36846	50
TCGA-BH-A0DT-11A	Normal	RNA Sequencing	2.55351	50
TCGA-BH-A0DV-01A	Tumor	RNA Sequencing	3.30109	50
TCGA-BH-A0DV-11A	Normal	RNA Sequencing	2.8867	50
TCGA-BH-A0DZ-01A	Tumor	RNA Sequencing	2.53156	50
TCGA-BH-A0DZ-11A	Normal	RNA Sequencing	2.20684	48
TCGA-BH-A0E0-01A	Tumor	RNA Sequencing	1.87878	50
TCGA-BH-A0E0-11A	Normal	RNA Sequencing	2.59023	50
TCGA-BH-A0E1-01A	Tumor	RNA Sequencing	2.38557	50
TCGA-BH-A0E1-11A	Normal	RNA Sequencing	2.19043	50
TCGA-BH-A0H5-01A	Tumor	RNA Sequencing	2.81872	50
TCGA-BH-A0H5-11A	Normal	RNA Sequencing	2.43747	50
TCGA-BH-A0H7-01A	Tumor	RNA Sequencing	3.17052	50
TCGA-BH-A0H7-11A	Normal	RNA Sequencing	2.66148	50
TCGA-BH-A0H9-01A	Tumor	RNA Sequencing	2.3848	50
TCGA-BH-A0H9-11A	Normal	RNA Sequencing	2.13361	48
TCGA-BH-A0HA-01A	Tumor	RNA Sequencing	2.42225	50
TCGA-BH-A0HA-11A	Normal	RNA Sequencing	2.47829	50
TCGA-BH-A0HK-01A	Tumor	RNA Sequencing	2.36615	50
TCGA-BH-A0HK-11A	Normal	RNA Sequencing	2.74271	50
TCGA-BH-A18J-01A	Tumor	RNA Sequencing	2.88657	50
TCGA-BH-A18J-11A	Normal	RNA Sequencing	2.07134	50
TCGA-BH-A18K-01A	Tumor	RNA Sequencing	2.82204	50
TCGA-BH-A18K-11A	Normal	RNA Sequencing	2.05565	50
TCGA-BH-A18L-01A	Tumor	RNA Sequencing	3.0219	50
TCGA-BH-A18L-11A	Normal	RNA Sequencing	2.22042	50
TCGA-BH-A18M-01A	Tumor	RNA Sequencing	2.51743	50
TCGA-BH-A18M-11A	Normal	RNA Sequencing	2.14589	50
TCGA-BH-A18N-01A	Tumor	RNA Sequencing	2.57309	50
TCGA-BH-A18N-11A	Normal	RNA Sequencing	2.8639	50
TCGA-BH-A18P-01A	Tumor	RNA Sequencing	2.31904	50
TCGA-BH-A18P-11A	Normal	RNA Sequencing	2.67897	50
TCGA-BH-A18Q-01A	Tumor	RNA Sequencing	2.20921	50
TCGA-BH-A18Q-11A	Normal	RNA Sequencing	3.03681	50
TCGA-BH-A18S-01A	Tumor	RNA Sequencing	2.69142	50
TCGA-BH-A18S-11A	Normal	RNA Sequencing	1.96739	50
TCGA-BH-A18U-01A	Tumor	RNA Sequencing	2.82761	50
TCGA-BH-A18U-11A	Normal	RNA Sequencing	1.95874	50
TCGA-BH-A18V-01A	Tumor	RNA Sequencing	2.72656	50
TCGA-BH-A18V-11A	Normal	RNA Sequencing	2.43614	50
TCGA-BH-A1EN-01A	Tumor	RNA Sequencing	3.07073	50
TCGA-BH-A1EN-11A	Normal	RNA Sequencing	3.61333	50
TCGA-BH-A1EO-01A	Tumor	RNA Sequencing	1.57954	50
TCGA-BH-A1EO-11A	Normal	RNA Sequencing	4.40578	50
TCGA-BH-A1ET-01A	Tumor	RNA Sequencing	4.24977	50
TCGA-BH-A1ET-11B	Normal	RNA Sequencing	3.69336	50
TCGA-BH-A1EV-01A	Tumor	RNA Sequencing	2.61917	50
TCGA-BH-A1EV-11A	Normal	RNA Sequencing	4.25173	50
TCGA-BH-A1EW-01A	Tumor	RNA Sequencing	2.36441	50
TCGA-BH-A1EW-11B	Normal	RNA Sequencing	4.37669	50
TCGA-BH-A1F0-01A	Tumor	RNA Sequencing	4.60339	50
TCGA-BH-A1F0-11B	Normal	RNA Sequencing	3.16571	50
TCGA-BH-A1F2-01A	Tumor	RNA Sequencing	3.39077	50
TCGA-BH-A1F2-11A	Normal	RNA Sequencing	4.02294	50
TCGA-BH-A1F6-01A	Tumor	RNA Sequencing	2.15358	50
TCGA-BH-A1F6-11B	Normal	RNA Sequencing	3.83347	50
TCGA-BH-A1F8-01A	Tumor	RNA Sequencing	3.53713	50
TCGA-BH-A1F8-11B	Normal	RNA Sequencing	1.78789	50
TCGA-BH-A1FC-01A	Tumor	RNA Sequencing	4.05743	50
TCGA-BH-A1FC-11A	Normal	RNA Sequencing	1.70123	50
TCGA-BH-A1FD-01A	Tumor	RNA Sequencing	3.30267	50
TCGA-BH-A1FD-11B	Normal	RNA Sequencing	3.03054	50
TCGA-BH-A1FE-01A	Tumor	RNA Sequencing	3.60969	50
TCGA-BH-A1FE-11B	Normal	RNA Sequencing	3.10541	50
TCGA-BH-A1FG-01A	Tumor	RNA Sequencing	3.34704	50
TCGA-BH-A1FG-11B	Normal	RNA Sequencing	3.1346	50
TCGA-BH-A1FH-01A	Tumor	RNA Sequencing	3.10713	50
TCGA-BH-A1FH-11B	Normal	RNA Sequencing	2.01085	50
TCGA-BH-A1FJ-01A	Tumor	RNA Sequencing	3.16203	50
TCGA-BH-A1FJ-11B	Normal	RNA Sequencing	3.8557	50
TCGA-BH-A1FM-01A	Tumor	RNA Sequencing	3.12469	50
TCGA-BH-A1FM-11B	Normal	RNA Sequencing	3.24622	50
TCGA-BH-A1FN-01A	Tumor	RNA Sequencing	2.08125	50
TCGA-BH-A1FN-11A	Normal	RNA Sequencing	3.82426	50
TCGA-BH-A1FR-01A	Tumor	RNA Sequencing	1.86811	50
TCGA-BH-A1FR-11B	Normal	RNA Sequencing	2.08706	50
TCGA-BH-A1FU-01A	Tumor	RNA Sequencing	2.16832	50
TCGA-BH-A1FU-11A	Normal	RNA Sequencing	1.72996	50
TCGA-BH-A203-01A	Tumor	RNA Sequencing	3.06167	50
TCGA-BH-A203-11A	Normal	RNA Sequencing	2.97656	50
TCGA-BH-A204-01A	Tumor	RNA Sequencing	4.37765	50
TCGA-BH-A204-11A	Normal	RNA Sequencing	3.28539	50
TCGA-BH-A208-01A	Tumor	RNA Sequencing	2.87362	50
TCGA-BH-A208-11A	Normal	RNA Sequencing	3.24024	50
TCGA-BH-A209-01A	Tumor	RNA Sequencing	3.65358	50
TCGA-BH-A209-11A	Normal	RNA Sequencing	3.25263	50
TCGA-BJ-A28R-01A	Tumor	RNA Sequencing	4.17585	48
TCGA-BJ-A28R-11A	Normal	RNA Sequencing	2.75439	48
TCGA-BJ-A28X-01A	Tumor	RNA Sequencing	3.02255	48
TCGA-BJ-A28X-11A	Normal	RNA Sequencing	3.23879	48
TCGA-BJ-A290-01A	Tumor	RNA Sequencing	3.09498	48
TCGA-BJ-A290-11A	Normal	RNA Sequencing	3.56261	48
TCGA-BJ-A2N7-01A	Tumor	RNA Sequencing	3.52226	48
TCGA-BJ-A2N7-11A	Normal	RNA Sequencing	3.45282	48
TCGA-BJ-A2N8-01A	Tumor	RNA Sequencing	3.13521	48
TCGA-BJ-A2N8-11A	Normal	RNA Sequencing	4.30039	48
TCGA-BJ-A2N9-01A	Tumor	RNA Sequencing	2.98028	48
TCGA-BJ-A2N9-11A	Normal	RNA Sequencing	2.93267	48
TCGA-BJ-A2NA-01A	Tumor	RNA Sequencing	3.09935	48
TCGA-BJ-A2NA-11A	Normal	RNA Sequencing	2.1658	48
TCGA-BJ-A3PR-01A	Tumor	RNA Sequencing	3.01799	48
TCGA-BJ-A3PR-11A	Normal	RNA Sequencing	3.13198	48
TCGA-BJ-A3PU-01A	Tumor	RNA Sequencing	3.10935	48
TCGA-BJ-A3PU-11A	Normal	RNA Sequencing	3.42743	48
TCGA-CV-6933-01A	Tumor	RNA Sequencing	3.43412	48
TCGA-CV-6933-11A	Normal	RNA Sequencing	5.19497	48
TCGA-CV-6934-01A	Tumor	RNA Sequencing	3.93152	48
TCGA-CV-6934-11A	Normal	RNA Sequencing	3.16527	48
TCGA-CV-6935-01A	Tumor	RNA Sequencing	3.30376	48
TCGA-CV-6935-11A	Normal	RNA Sequencing	3.35811	48
TCGA-CV-6936-01A	Tumor	RNA Sequencing	3.18053	48
TCGA-CV-6936-11A	Normal	RNA Sequencing	3.17669	48
TCGA-CV-6938-01A	Tumor	RNA Sequencing	1.39226	48
TCGA-CV-6938-11A	Normal	RNA Sequencing	2.42225	48
TCGA-CV-6939-01A	Tumor	RNA Sequencing	2.58485	48
TCGA-CV-6939-11A	Normal	RNA Sequencing	2.35457	48
TCGA-CV-6943-01A	Tumor	RNA Sequencing	3.98719	48
TCGA-CV-6943-11A	Normal	RNA Sequencing	3.00864	48
TCGA-CV-6955-01A	Tumor	RNA Sequencing	2.59907	48
TCGA-CV-6955-11A	Normal	RNA Sequencing	3.09099	48
TCGA-CV-6956-01A	Tumor	RNA Sequencing	1.64793	48
TCGA-CV-6956-11A	Normal	RNA Sequencing	2.20596	48
TCGA-CV-6959-01A	Tumor	RNA Sequencing	3.48635	48
TCGA-CV-6959-11A	Normal	RNA Sequencing	4.00263	48
TCGA-CV-6960-01A	Tumor	RNA Sequencing	2.59057	48
TCGA-CV-6960-11A	Normal	RNA Sequencing	2.0908	48
TCGA-CV-6961-01A	Tumor	RNA Sequencing	3.63402	48
TCGA-CV-6961-11A	Normal	RNA Sequencing	2.94817	48
TCGA-CV-6962-01A	Tumor	RNA Sequencing	2.49921	48
TCGA-CV-6962-11A	Normal	RNA Sequencing	3.41037	48
TCGA-CV-7091-01A	Tumor	RNA Sequencing	3.02515	48
TCGA-CV-7091-11A	Normal	RNA Sequencing	2.0316	48
TCGA-CV-7097-01A	Tumor	RNA Sequencing	2.85905	48
TCGA-CV-7097-11A	Normal	RNA Sequencing	2.3281	48
TCGA-CV-7101-01A	Tumor	RNA Sequencing	3.08484	48
TCGA-CV-7101-11A	Normal	RNA Sequencing	3.08414	48
TCGA-CV-7103-01A	Tumor	RNA Sequencing	2.9461	48
TCGA-CV-7103-11A	Normal	RNA Sequencing	3.03576	48
TCGA-CV-7177-01A	Tumor	RNA Sequencing	1.44181	48
TCGA-CV-7177-11A	Normal	RNA Sequencing	3.02108	48
TCGA-CV-7178-01A	Tumor	RNA Sequencing	3.19283	48
TCGA-CV-7178-11A	Normal	RNA Sequencing	2.00068	48
TCGA-CV-7183-01A	Tumor	RNA Sequencing	2.91804	48
TCGA-CV-7183-11A	Normal	RNA Sequencing	2.63445	48
TCGA-CV-7235-01A	Tumor	RNA Sequencing	2.44228	48
TCGA-CV-7235-11A	Normal	RNA Sequencing	2.78701	48
TCGA-CV-7238-01A	Tumor	RNA Sequencing	2.8765	48
TCGA-CV-7238-11A	Normal	RNA Sequencing	2.98702	48
TCGA-CV-7242-01A	Tumor	RNA Sequencing	3.39013	48
TCGA-CV-7242-11A	Normal	RNA Sequencing	3.16108	48
TCGA-CV-7245-01A	Tumor	RNA Sequencing	2.84064	48
TCGA-CV-7245-11A	Normal	RNA Sequencing	3.15489	48
TCGA-CV-7250-01A	Tumor	RNA Sequencing	2.13465	48
TCGA-CV-7250-11A	Normal	RNA Sequencing	2.22057	48
TCGA-CV-7252-01A	Tumor	RNA Sequencing	2.69499	48
TCGA-CV-7252-11A	Normal	RNA Sequencing	2.79306	48
TCGA-CV-7255-01A	Tumor	RNA Sequencing	3.89251	48
TCGA-CV-7255-11A	Normal	RNA Sequencing	2.54256	48
TCGA-CV-7261-01A	Tumor	RNA Sequencing	2.08704	48
TCGA-CV-7261-11A	Normal	RNA Sequencing	3.38077	48
TCGA-CV-7406-01A	Tumor	RNA Sequencing	2.70665	48
TCGA-CV-7406-11A	Normal	RNA Sequencing	2.79453	48
TCGA-CV-7416-01A	Tumor	RNA Sequencing	2.84395	48
TCGA-CV-7416-11A	Normal	RNA Sequencing	3.19314	48
TCGA-CV-7423-01A	Tumor	RNA Sequencing	3.11668	48
TCGA-CV-7423-11A	Normal	RNA Sequencing	2.89203	48
TCGA-CV-7424-01A	Tumor	RNA Sequencing	3.00814	48
TCGA-CV-7424-11A	Normal	RNA Sequencing	2.91195	48
TCGA-CV-7425-01A	Tumor	RNA Sequencing	2.85942	48
TCGA-CV-7425-11A	Normal	RNA Sequencing	3.46318	48
TCGA-CV-7432-01A	Tumor	RNA Sequencing	2.86345	48
TCGA-CV-7432-11A	Normal	RNA Sequencing	2.75541	48
TCGA-CV-7434-01A	Tumor	RNA Sequencing	3.42002	48
TCGA-CV-7434-11A	Normal	RNA Sequencing	2.87	48
TCGA-CV-7437-01A	Tumor	RNA Sequencing	2.61282	48
TCGA-CV-7437-11A	Normal	RNA Sequencing	3.88737	48
TCGA-CV-7438-01A	Tumor	RNA Sequencing	2.51479	48
TCGA-CV-7438-11A	Normal	RNA Sequencing	3.1303	48
TCGA-CV-7440-01A	Tumor	RNA Sequencing	2.72564	48
TCGA-CV-7440-11A	Normal	RNA Sequencing	3.19714	48
TCGA-DO-A1JZ-01A	Tumor	RNA Sequencing	2.62034	48
TCGA-DO-A1JZ-11A	Normal	RNA Sequencing	2.41161	48
TCGA-E2-A153-01A	Tumor	RNA Sequencing	1.83486	50
TCGA-E2-A153-11A	Normal	RNA Sequencing	2.0994	50
TCGA-E2-A158-01A	Tumor	RNA Sequencing	3.06038	50
TCGA-E2-A158-11A	Normal	RNA Sequencing	1.7227	50
TCGA-E2-A15I-01A	Tumor	RNA Sequencing	2.64456	50
TCGA-E2-A15I-11A	Normal	RNA Sequencing	2.35317	50
TCGA-E2-A15K-01A	Tumor	RNA Sequencing	2.30285	50
TCGA-E2-A15K-11A	Normal	RNA Sequencing	2.48932	48
TCGA-E2-A15M-01A	Tumor	RNA Sequencing	4.65517	50
TCGA-E2-A15M-11A	Normal	RNA Sequencing	2.12176	50
TCGA-E2-A1BC-01A	Tumor	RNA Sequencing	1.13768	50
TCGA-E2-A1BC-11A	Normal	RNA Sequencing	1.84493	48
TCGA-E2-A1LB-01A	Tumor	RNA Sequencing	2.33364	50
TCGA-E2-A1LB-11A	Normal	RNA Sequencing	2.44143	50
TCGA-E2-A1LH-01A	Tumor	RNA Sequencing	1.84795	50
TCGA-E2-A1LH-11A	Normal	RNA Sequencing	1.85333	50
TCGA-E2-A1LS-01A	Tumor	RNA Sequencing	3.7088	50
TCGA-E2-A1LS-11A	Normal	RNA Sequencing	3.53024	50
TCGA-E8-A2JQ-01A	Tumor	RNA Sequencing	2.60694	48
TCGA-E8-A2JQ-11A	Normal	RNA Sequencing	2.49411	48
TCGA-EL-A3GZ-01A	Tumor	RNA Sequencing	2.91381	48
TCGA-EL-A3GZ-11A	Normal	RNA Sequencing	2.38057	48
TCGA-EL-A3H1-01A	Tumor	RNA Sequencing	2.96329	48
TCGA-EL-A3H1-11A	Normal	RNA Sequencing	3.48454	48
TCGA-EL-A3H2-01A	Tumor	RNA Sequencing	2.6422	48
TCGA-EL-A3H2-11A	Normal	RNA Sequencing	2.79263	48
TCGA-EL-A3H7-01A	Tumor	RNA Sequencing	3.65744	48
TCGA-EL-A3H7-11A	Normal	RNA Sequencing	2.96709	48
TCGA-EL-A3MW-01A	Tumor	RNA Sequencing	2.85805	48
TCGA-EL-A3MW-11A	Normal	RNA Sequencing	2.62741	48
TCGA-EL-A3MX-01A	Tumor	RNA Sequencing	3.364	48
TCGA-EL-A3MX-11A	Normal	RNA Sequencing	3.91761	48
TCGA-EL-A3MY-01A	Tumor	RNA Sequencing	2.85721	48
TCGA-EL-A3MY-11A	Normal	RNA Sequencing	2.90948	48
TCGA-EL-A3N3-01A	Tumor	RNA Sequencing	2.73183	48
TCGA-EL-A3N3-11A	Normal	RNA Sequencing	3.16345	48
TCGA-EL-A3T0-01A	Tumor	RNA Sequencing	2.92827	48
TCGA-EL-A3T0-11A	Normal	RNA Sequencing	2.73157	48
TCGA-EL-A3T1-01A	Tumor	RNA Sequencing	3.95015	48
TCGA-EL-A3T1-11A	Normal	RNA Sequencing	2.72432	48
TCGA-EL-A3T2-01A	Tumor	RNA Sequencing	3.00519	48
TCGA-EL-A3T2-11A	Normal	RNA Sequencing	2.86094	48
TCGA-EL-A3T3-01A	Tumor	RNA Sequencing	2.7594	48
TCGA-EL-A3T3-11A	Normal	RNA Sequencing	3.5519	48
TCGA-EL-A3T7-01A	Tumor	RNA Sequencing	3.87491	48
TCGA-EL-A3T7-11A	Normal	RNA Sequencing	3.15201	48
TCGA-EL-A3T8-01A	Tumor	RNA Sequencing	2.61935	48
TCGA-EL-A3T8-11A	Normal	RNA Sequencing	2.93769	48
TCGA-EL-A3TA-01A	Tumor	RNA Sequencing	2.89157	48
TCGA-EL-A3TA-11A	Normal	RNA Sequencing	3.31515	48
TCGA-EL-A3TB-01A	Tumor	RNA Sequencing	2.84221	48
TCGA-EL-A3TB-11A	Normal	RNA Sequencing	3.05847	48
TCGA-EL-A3ZG-01A	Tumor	RNA Sequencing	3.20272	48
TCGA-EL-A3ZG-11A	Normal	RNA Sequencing	2.24575	48
TCGA-EL-A3ZH-01A	Tumor	RNA Sequencing	2.98681	48
TCGA-EL-A3ZH-11A	Normal	RNA Sequencing	3.24162	48
TCGA-EL-A3ZK-01A	Tumor	RNA Sequencing	3.0922	48
TCGA-EL-A3ZK-11A	Normal	RNA Sequencing	2.64351	48
TCGA-EL-A3ZL-01A	Tumor	RNA Sequencing	2.60197	48
TCGA-EL-A3ZL-11A	Normal	RNA Sequencing	3.20041	48
TCGA-EL-A3ZM-01A	Tumor	RNA Sequencing	3.31734	48
TCGA-EL-A3ZM-11A	Normal	RNA Sequencing	2.32878	48
TCGA-EL-A3ZO-01A	Tumor	RNA Sequencing	3.39991	48
TCGA-EL-A3ZO-11A	Normal	RNA Sequencing	2.74179	48
TCGA-EL-A3ZP-01A	Tumor	RNA Sequencing	2.8553	48
TCGA-EL-A3ZP-11A	Normal	RNA Sequencing	2.50608	48
TCGA-EL-A3ZR-01A	Tumor	RNA Sequencing	2.73428	48
TCGA-EL-A3ZR-11A	Normal	RNA Sequencing	2.87528	48
TCGA-EL-A3ZS-01A	Tumor	RNA Sequencing	2.8136	48
TCGA-EL-A3ZS-11A	Normal	RNA Sequencing	1.99824	48
TCGA-EL-A3ZT-01A	Tumor	RNA Sequencing	2.71723	48
TCGA-EL-A3ZT-11A	Normal	RNA Sequencing	2.82701	48
TCGA-EM-A1CS-01A	Tumor	RNA Sequencing	3.04122	48
TCGA-EM-A1CS-11A	Normal	RNA Sequencing	2.7353	48
TCGA-EM-A1CT-01A	Tumor	RNA Sequencing	1.65095	48
TCGA-EM-A1CT-11A	Normal	RNA Sequencing	3.23075	48
TCGA-EM-A1CU-01A	Tumor	RNA Sequencing	2.91362	48
TCGA-EM-A1CU-11A	Normal	RNA Sequencing	2.38736	48
TCGA-EM-A1CV-01A	Tumor	RNA Sequencing	3.51923	48
TCGA-EM-A1CV-11A	Normal	RNA Sequencing	2.57735	48
TCGA-EM-A1CW-01A	Tumor	RNA Sequencing	3.20081	48
TCGA-EM-A1CW-11A	Normal	RNA Sequencing	1.80995	48
TCGA-EM-A1YC-01A	Tumor	RNA Sequencing	3.56924	48
TCGA-EM-A1YC-11A	Normal	RNA Sequencing	2.82563	48
TCGA-ET-A2MX-01A	Tumor	RNA Sequencing	3.03442	48
TCGA-ET-A2MX-11C	Normal	RNA Sequencing	2.73149	48
TCGA-ET-A2N5-01A	Tumor	RNA Sequencing	2.49359	48
TCGA-ET-A2N5-11B	Normal	RNA Sequencing	3.05434	48
TCGA-ET-A3DP-01A	Tumor	RNA Sequencing	3.37407	48
TCGA-ET-A3DP-11A	Normal	RNA Sequencing	3.34109	48
TCGA-ET-A3DW-01A	Tumor	RNA Sequencing	3.0465	48
TCGA-ET-A3DW-11A	Normal	RNA Sequencing	2.81452	48
TCGA-FY-A3TY-01A	Tumor	RNA Sequencing	1.86703	48
TCGA-FY-A3TY-11A	Normal	RNA Sequencing	2.31767	48
TCGA-GE-A2C6-01A	Tumor	RNA Sequencing	3.10255	48
TCGA-GE-A2C6-11A	Normal	RNA Sequencing	1.99817	48
TCGA-GI-A2C8-01A	Tumor	RNA Sequencing	3.37491	50
TCGA-GI-A2C8-11A	Normal	RNA Sequencing	3.80048	50
TCGA-GI-A2C9-01A	Tumor	RNA Sequencing	2.76783	48
TCGA-GI-A2C9-11A	Normal	RNA Sequencing	2.94236	48
TCGA-H2-A2K9-01A	Tumor	RNA Sequencing	4.60686	48
TCGA-H2-A2K9-11A	Normal	RNA Sequencing	3.3929	48
TCGA-HD-8635-01A	Tumor	RNA Sequencing	1.73665	48
TCGA-HD-8635-11A	Normal	RNA Sequencing	1.87136	48
TCGA-KS-A41I-01A	Tumor	RNA Sequencing	2.99339	48
TCGA-KS-A41I-11A	Normal	RNA Sequencing	2.86	48
TCGA-KS-A41J-01A	Tumor	RNA Sequencing	3.1202	48
TCGA-KS-A41J-11A	Normal	RNA Sequencing	3.57371	48
TCGA-KS-A41L-01A	Tumor	RNA Sequencing	3.22862	48
TCGA-KS-A41L-11A	Normal	RNA Sequencing	3.02482	48
TCGA-44-6776-01A	Tumor	RNA Sequencing	1.44865	48
TCGA-44-6776-11A	Normal	RNA Sequencing	1.47738	48
TCGA-22-4593-01A	Tumor	Whole Exome Sequencing	3.04231	76
TCGA-22-4593-11A	Normal	Whole Exome Sequencing	2.95451	76
TCGA-22-4609-01A	Tumor	Whole Exome Sequencing	2.04598	21
TCGA-22-4609-11A	Normal	Whole Exome Sequencing	8.61539	76
TCGA-22-5471-01A	Tumor	Whole Exome Sequencing	1.64442	76
TCGA-22-5471-11A	Normal	Whole Exome Sequencing	1.59988	76
TCGA-22-5478-01A	Tumor	Whole Exome Sequencing	1.71497	76
TCGA-22-5478-11A	Normal	Whole Exome Sequencing	1.77517	76
TCGA-22-5481-01A	Tumor	Whole Exome Sequencing	1.42951	76
TCGA-22-5481-11A	Normal	Whole Exome Sequencing	3.42369	76
TCGA-22-5482-01A	Tumor	Whole Exome Sequencing	1.68933	76
TCGA-22-5482-11A	Normal	Whole Exome Sequencing	1.5625	76
TCGA-22-5483-01A	Tumor	Whole Exome Sequencing	3.25752	76
TCGA-22-5483-11A	Normal	Whole Exome Sequencing	2.77178	76
TCGA-22-5489-01A	Tumor	Whole Exome Sequencing	2.03704	25
TCGA-22-5489-11A	Normal	Whole Exome Sequencing	1.59896	76
TCGA-22-5491-01A	Tumor	Whole Exome Sequencing	3.41751	76
TCGA-22-5491-11A	Normal	Whole Exome Sequencing	3.07302	76
TCGA-33-4587-01A	Tumor	Whole Exome Sequencing	1.76934	76
TCGA-33-4587-11A	Normal	Whole Exome Sequencing	1.91362	76
TCGA-33-6737-01A	Tumor	Whole Exome Sequencing	2.75023	76
TCGA-33-6737-11A	Normal	Whole Exome Sequencing	2.69433	76
TCGA-38-4625-01A	Tumor	Whole Exome Sequencing	3.57362	76
TCGA-38-4625-11A	Normal	Whole Exome Sequencing	2.6998	76
TCGA-38-4626-01A	Tumor	Whole Exome Sequencing	3.21675	76
TCGA-38-4626-11A	Normal	Whole Exome Sequencing	2.83729	76
TCGA-38-4627-01A	Tumor	Whole Exome Sequencing	3.61259	76
TCGA-38-4627-11A	Normal	Whole Exome Sequencing	3.49459	76
TCGA-38-4632-01A	Tumor	Whole Exome Sequencing	2.04058	76
TCGA-38-4632-11A	Normal	Whole Exome Sequencing	1.96932	19
TCGA-39-5040-01A	Tumor	Whole Exome Sequencing	2.29354	76
TCGA-39-5040-11A	Normal	Whole Exome Sequencing	1.83911	19
TCGA-43-6771-01A	Tumor	Whole Exome Sequencing	2.68647	76
TCGA-43-6771-11A	Normal	Whole Exome Sequencing	3.06416	76
TCGA-44-2655-01A	Tumor	Whole Exome Sequencing	3.35438	76
TCGA-44-2655-11A	Normal	Whole Exome Sequencing	3.1314	76
TCGA-44-2657-01A	Tumor	Whole Exome Sequencing	4.16102	76
TCGA-44-2657-11A	Normal	Whole Exome Sequencing	2.93324	76
TCGA-44-2662-01A	Tumor	Whole Exome Sequencing	4.43956	76
TCGA-44-2662-11A	Normal	Whole Exome Sequencing	3.2358	76
TCGA-44-5645-01A	Tumor	Whole Exome Sequencing	2.4412	76
TCGA-44-5645-11A	Normal	Whole Exome Sequencing	2.53126	76
TCGA-44-6777-01A	Tumor	Whole Exome Sequencing	2.43798	76
TCGA-44-6777-11A	Normal	Whole Exome Sequencing	2.41678	76
TCGA-44-6778-01A	Tumor	Whole Exome Sequencing	2.53248	76
TCGA-44-6778-11A	Normal	Whole Exome Sequencing	2.48859	76
TCGA-49-4490-01A	Tumor	Whole Exome Sequencing	2.69092	76
TCGA-49-4490-11A	Normal	Whole Exome Sequencing	2.44593	19
TCGA-49-6745-01A	Tumor	Whole Exome Sequencing	2.48662	76
TCGA-49-6745-11A	Normal	Whole Exome Sequencing	2.49176	76
TCGA-49-6761-01A	Tumor	Whole Exome Sequencing	1.84524	76
TCGA-49-6761-11A	Normal	Whole Exome Sequencing	2.64532	76
TCGA-50-5930-01A	Tumor	Whole Exome Sequencing	2.04824	76
TCGA-50-5930-11A	Normal	Whole Exome Sequencing	2.13077	76
TCGA-50-5931-01A	Tumor	Whole Exome Sequencing	1.80792	76
TCGA-50-5931-11A	Normal	Whole Exome Sequencing	1.97916	76
TCGA-50-5932-01A	Tumor	Whole Exome Sequencing	2.01912	76
TCGA-50-5932-11A	Normal	Whole Exome Sequencing	1.85382	76
TCGA-50-5933-01A	Tumor	Whole Exome Sequencing	1.9122	76
TCGA-50-5933-11A	Normal	Whole Exome Sequencing	1.93881	76
TCGA-50-5935-01A	Tumor	Whole Exome Sequencing	2.23856	76
TCGA-50-5935-11A	Normal	Whole Exome Sequencing	1.75606	76
TCGA-50-5936-01A	Tumor	Whole Exome Sequencing	1.618	76
TCGA-50-5936-11A	Normal	Whole Exome Sequencing	1.59013	76
TCGA-50-5939-01A	Tumor	Whole Exome Sequencing	1.68565	76
TCGA-50-5939-11A	Normal	Whole Exome Sequencing	1.78025	76
TCGA-50-6595-01A	Tumor	Whole Exome Sequencing	2.26022	76
TCGA-50-6595-11A	Normal	Whole Exome Sequencing	2.57521	76
TCGA-51-4079-01A	Tumor	Whole Exome Sequencing	4.6312	76
TCGA-51-4079-11A	Normal	Whole Exome Sequencing	4.6384	76
TCGA-55-6970-01A	Tumor	Whole Exome Sequencing	1.88081	76
TCGA-55-6970-11A	Normal	Whole Exome Sequencing	2.19261	76
TCGA-55-6972-01A	Tumor	Whole Exome Sequencing	1.74008	76
TCGA-55-6972-11A	Normal	Whole Exome Sequencing	3.64493	76
TCGA-55-6975-01A	Tumor	Whole Exome Sequencing	1.80289	76
TCGA-55-6975-11A	Normal	Whole Exome Sequencing	2.19963	76
TCGA-55-6978-01A	Tumor	Whole Exome Sequencing	2.07122	76
TCGA-55-6978-11A	Normal	Whole Exome Sequencing	1.26072	76
TCGA-55-6982-01A	Tumor	Whole Exome Sequencing	1.97153	76
TCGA-55-6982-11A	Normal	Whole Exome Sequencing	2.65995	76
TCGA-55-6984-01A	Tumor	Whole Exome Sequencing	1.42325	76
TCGA-55-6984-11A	Normal	Whole Exome Sequencing	1.51686	76
TCGA-55-6986-01A	Tumor	Whole Exome Sequencing	1.52293	76
TCGA-55-6986-11A	Normal	Whole Exome Sequencing	2.64261	76
TCGA-56-7580-01A	Tumor	Whole Exome Sequencing	1.68358	76
TCGA-56-7580-11A	Normal	Whole Exome Sequencing	1.89559	76
TCGA-56-7582-01A	Tumor	Whole Exome Sequencing	1.73373	76
TCGA-56-7582-11A	Normal	Whole Exome Sequencing	1.616	76
TCGA-77-7138-01A	Tumor	Whole Exome Sequencing	1.70896	19
TCGA-77-7138-11A	Normal	Whole Exome Sequencing	1.59916	76
TCGA-77-8007-01A	Tumor	Whole Exome Sequencing	2.02546	76
TCGA-77-8007-11A	Normal	Whole Exome Sequencing	2.08218	76
TCGA-85-7710-01A	Tumor	Whole Exome Sequencing	1.82081	76
TCGA-85-7710-11A	Normal	Whole Exome Sequencing	2.14268	76
TCGA-90-7767-01A	Tumor	Whole Exome Sequencing	2.05051	76
TCGA-90-7767-11A	Normal	Whole Exome Sequencing	2.297	76
TCGA-91-6829-01A	Tumor	Whole Exome Sequencing	2.46495	76
TCGA-91-6829-11A	Normal	Whole Exome Sequencing	3.04207	76
TCGA-91-6831-01A	Tumor	Whole Exome Sequencing	2.4736	76
TCGA-91-6831-11A	Normal	Whole Exome Sequencing	2.50823	76
TCGA-91-6836-01A	Tumor	Whole Exome Sequencing	2.67234	76
TCGA-91-6836-11A	Normal	Whole Exome Sequencing	2.48954	76
TCGA-92-7340-01A	Tumor	Whole Exome Sequencing	2.17283	76
TCGA-92-7340-11A	Normal	Whole Exome Sequencing	1.7849	76
TCGA-A7-A0CE-01A	Tumor	Whole Exome Sequencing	6.47591	20
TCGA-A7-A0CE-11A	Normal	Whole Exome Sequencing	8.21456	100
TCGA-A7-A0D9-01A	Tumor	Whole Exome Sequencing	4.50395	20
TCGA-A7-A0D9-11A	Normal	Whole Exome Sequencing	5.21077	100
TCGA-A7-A0DB-01A	Tumor	Whole Exome Sequencing	6.45837	100
TCGA-A7-A0DB-11A	Normal	Whole Exome Sequencing	8.90198	100
TCGA-A7-A13E-01A	Tumor	Whole Exome Sequencing	14.3326	100
TCGA-A7-A13E-11A	Normal	Whole Exome Sequencing	3.3146	100
TCGA-A7-A13F-01A	Tumor	Whole Exome Sequencing	6.49811	100
TCGA-A7-A13F-11A	Normal	Whole Exome Sequencing	6.46921	100
TCGA-A7-A13G-01B	Tumor	Whole Exome Sequencing	2.67211	100
TCGA-A7-A13G-11A	Normal	Whole Exome Sequencing	4.65716	100
TCGA-AC-A23H-01A	Tumor	Whole Exome Sequencing	5.25418	100
TCGA-AC-A23H-11A	Normal	Whole Exome Sequencing	4.6216	100
TCGA-AC-A2FB-01A	Tumor	Whole Exome Sequencing	3.98404	100
TCGA-AC-A2FB-11A	Normal	Whole Exome Sequencing	4.15359	100
TCGA-AC-A2FF-01A	Tumor	Whole Exome Sequencing	3.74722	100
TCGA-AC-A2FF-11A	Normal	Whole Exome Sequencing	4.00421	100
TCGA-AC-A2FM-01A	Tumor	Whole Exome Sequencing	2.42943	100
TCGA-AC-A2FM-11B	Normal	Whole Exome Sequencing	2.45693	45
TCGA-BH-A0AU-01A	Tumor	Whole Exome Sequencing	5.73771	100
TCGA-BH-A0AU-11A	Normal	Whole Exome Sequencing	6.02932	100
TCGA-BH-A0AY-01A	Tumor	Whole Exome Sequencing	4.75576	22
TCGA-BH-A0AY-11A	Normal	Whole Exome Sequencing	7.86747	100
TCGA-BH-A0AZ-01A	Tumor	Whole Exome Sequencing	4.87775	100
TCGA-BH-A0AZ-11A	Normal	Whole Exome Sequencing	5.45832	100
TCGA-BH-A0B3-01A	Tumor	Whole Exome Sequencing	5.20415	100
TCGA-BH-A0B3-11B	Normal	Whole Exome Sequencing	5.57716	54
TCGA-BH-A0B5-01A	Tumor	Whole Exome Sequencing	6.21574	100
TCGA-BH-A0B5-11A	Normal	Whole Exome Sequencing	6.01301	32
TCGA-BH-A0B7-01A	Tumor	Whole Exome Sequencing	3.88521	100
TCGA-BH-A0B7-11A	Normal	Whole Exome Sequencing	3.49449	100
TCGA-BH-A0B8-01A	Tumor	Whole Exome Sequencing	7.06128	43
TCGA-BH-A0B8-11A	Normal	Whole Exome Sequencing	4.69397	21
TCGA-BH-A0BA-01A	Tumor	Whole Exome Sequencing	5.45601	100
TCGA-BH-A0BA-11A	Normal	Whole Exome Sequencing	5.45626	100
TCGA-BH-A0BC-01A	Tumor	Whole Exome Sequencing	4.80358	100
TCGA-BH-A0BC-11A	Normal	Whole Exome Sequencing	3.46305	100
TCGA-BH-A0BJ-01A	Tumor	Whole Exome Sequencing	4.67914	100
TCGA-BH-A0BJ-11A	Normal	Whole Exome Sequencing	5.31008	100
TCGA-BH-A0BM-01A	Tumor	Whole Exome Sequencing	3.89821	100
TCGA-BH-A0BM-11A	Normal	Whole Exome Sequencing	5.41714	100
TCGA-BH-A0BQ-01A	Tumor	Whole Exome Sequencing	3.65941	100
TCGA-BH-A0BQ-11A	Normal	Whole Exome Sequencing	6.01816	100
TCGA-BH-A0BT-01A	Tumor	Whole Exome Sequencing	6.00551	100
TCGA-BH-A0BT-11A	Normal	Whole Exome Sequencing	5.94392	100
TCGA-BH-A0BV-01A	Tumor	Whole Exome Sequencing	5.13741	100
TCGA-BH-A0BV-11A	Normal	Whole Exome Sequencing	7.90223	100
TCGA-BH-A0BW-01A	Tumor	Whole Exome Sequencing	4.34303	100
TCGA-BH-A0BW-11A	Normal	Whole Exome Sequencing	3.79073	100
TCGA-BH-A0BZ-01A	Tumor	Whole Exome Sequencing	6.97865	100
TCGA-BH-A0BZ-11A	Normal	Whole Exome Sequencing	6.89244	100
TCGA-BH-A0C0-01A	Tumor	Whole Exome Sequencing	4.66858	100
TCGA-BH-A0C0-11A	Normal	Whole Exome Sequencing	5.82881	100
TCGA-BH-A0C3-01A	Tumor	Whole Exome Sequencing	6.85717	50
TCGA-BH-A0C3-11A	Normal	Whole Exome Sequencing	3.88627	100
TCGA-BH-A0DD-01A	Tumor	Whole Exome Sequencing	6.16016	100
TCGA-BH-A0DD-11A	Normal	Whole Exome Sequencing	5.633	100
TCGA-BH-A0DG-01A	Tumor	Whole Exome Sequencing	5.54727	100
TCGA-BH-A0DG-11A	Normal	Whole Exome Sequencing	5.30351	100
TCGA-BH-A0DH-01A	Tumor	Whole Exome Sequencing	3.91555	100
TCGA-BH-A0DH-11A	Normal	Whole Exome Sequencing	3.32867	100
TCGA-BH-A0DK-01A	Tumor	Whole Exome Sequencing	5.80416	100
TCGA-BH-A0DK-11A	Normal	Whole Exome Sequencing	5.19034	100
TCGA-BH-A0DL-01A	Tumor	Whole Exome Sequencing	5.58618	100
TCGA-BH-A0DL-11A	Normal	Whole Exome Sequencing	3.88412	100
TCGA-BH-A0DP-01A	Tumor	Whole Exome Sequencing	5.48388	100
TCGA-BH-A0DP-11A	Normal	Whole Exome Sequencing	5.47928	100
TCGA-BH-A0DQ-01A	Tumor	Whole Exome Sequencing	3.07709	100
TCGA-BH-A0DQ-11A	Normal	Whole Exome Sequencing	4.22023	100
TCGA-BH-A0DT-01A	Tumor	Whole Exome Sequencing	5.94977	100
TCGA-BH-A0DT-11A	Normal	Whole Exome Sequencing	6.86731	100
TCGA-BH-A0DV-01A	Tumor	Whole Exome Sequencing	5.05606	100
TCGA-BH-A0DV-11A	Normal	Whole Exome Sequencing	5.44157	100
TCGA-BH-A0DZ-01A	Tumor	Whole Exome Sequencing	6.17863	100
TCGA-BH-A0DZ-11A	Normal	Whole Exome Sequencing	7.74298	20
TCGA-BH-A0E0-01A	Tumor	Whole Exome Sequencing	4.26325	100
TCGA-BH-A0E0-11A	Normal	Whole Exome Sequencing	5.19835	100
TCGA-BH-A0E1-01A	Tumor	Whole Exome Sequencing	5.00035	100
TCGA-BH-A0E1-11A	Normal	Whole Exome Sequencing	10.6743	100
TCGA-BH-A0H5-01A	Tumor	Whole Exome Sequencing	3.70404	100
TCGA-BH-A0H5-11A	Normal	Whole Exome Sequencing	4.25807	100
TCGA-BH-A0H7-01A	Tumor	Whole Exome Sequencing	5.10561	20
TCGA-BH-A0H7-11A	Normal	Whole Exome Sequencing	5.7026	100
TCGA-BH-A0H9-01A	Tumor	Whole Exome Sequencing	4.1438	100
TCGA-BH-A0H9-11A	Normal	Whole Exome Sequencing	4.86118	100
TCGA-BH-A0HA-01A	Tumor	Whole Exome Sequencing	6.18542	100
TCGA-BH-A0HA-11A	Normal	Whole Exome Sequencing	5.22117	100
TCGA-BH-A0HK-01A	Tumor	Whole Exome Sequencing	5.06568	100
TCGA-BH-A0HK-11A	Normal	Whole Exome Sequencing	5.73501	100
TCGA-BH-A18J-01A	Tumor	Whole Exome Sequencing	5.85655	100
TCGA-BH-A18J-11A	Normal	Whole Exome Sequencing	5.67438	100
TCGA-BH-A18K-01A	Tumor	Whole Exome Sequencing	6.03595	100
TCGA-BH-A18K-11A	Normal	Whole Exome Sequencing	5.22509	100
TCGA-BH-A18L-01A	Tumor	Whole Exome Sequencing	5.30934	100
TCGA-BH-A18L-11A	Normal	Whole Exome Sequencing	5.75554	19
TCGA-BH-A18M-01A	Tumor	Whole Exome Sequencing	5.8123	100
TCGA-BH-A18M-11A	Normal	Whole Exome Sequencing	5.79697	100
TCGA-BH-A18N-01A	Tumor	Whole Exome Sequencing	6.0383	100
TCGA-BH-A18N-11A	Normal	Whole Exome Sequencing	7.50887	100
TCGA-BH-A18P-01A	Tumor	Whole Exome Sequencing	6.27025	100
TCGA-BH-A18P-11A	Normal	Whole Exome Sequencing	6.25053	100
TCGA-BH-A18Q-01A	Tumor	Whole Exome Sequencing	5.90405	100
TCGA-BH-A18Q-11A	Normal	Whole Exome Sequencing	6.75622	100
TCGA-BH-A18S-01A	Tumor	Whole Exome Sequencing	7.5236	100
TCGA-BH-A18S-11A	Normal	Whole Exome Sequencing	6.72617	100
TCGA-BH-A18U-01A	Tumor	Whole Exome Sequencing	6.991	100
TCGA-BH-A18U-11A	Normal	Whole Exome Sequencing	7.35164	100
TCGA-BH-A18V-01A	Tumor	Whole Exome Sequencing	7.61947	100
TCGA-BH-A18V-11A	Normal	Whole Exome Sequencing	7.01681	100
TCGA-BH-A1EN-01A	Tumor	Whole Exome Sequencing	3.036	100
TCGA-BH-A1EN-11A	Normal	Whole Exome Sequencing	2.92334	100
TCGA-BH-A1EO-01A	Tumor	Whole Exome Sequencing	5.48185	100
TCGA-BH-A1EO-11A	Normal	Whole Exome Sequencing	5.74939	100
TCGA-BH-A1ET-01A	Tumor	Whole Exome Sequencing	5.76159	100
TCGA-BH-A1ET-11B	Normal	Whole Exome Sequencing	7.19058	100
TCGA-BH-A1EV-01A	Tumor	Whole Exome Sequencing	7.04873	100
TCGA-BH-A1EV-11A	Normal	Whole Exome Sequencing	7.22826	100
TCGA-BH-A1EW-01A	Tumor	Whole Exome Sequencing	6.78148	100
TCGA-BH-A1EW-11B	Normal	Whole Exome Sequencing	6.76713	19
TCGA-BH-A1F0-01A	Tumor	Whole Exome Sequencing	7.31798	100
TCGA-BH-A1F0-11B	Normal	Whole Exome Sequencing	6.80418	100
TCGA-BH-A1F2-01A	Tumor	Whole Exome Sequencing	6.61737	100
TCGA-BH-A1F2-11A	Normal	Whole Exome Sequencing	3.63106	33
TCGA-BH-A1F6-01A	Tumor	Whole Exome Sequencing	5.12946	100
TCGA-BH-A1F6-11B	Normal	Whole Exome Sequencing	3.34169	65
TCGA-BH-A1F8-01A	Tumor	Whole Exome Sequencing	4.97419	100
TCGA-BH-A1F8-11B	Normal	Whole Exome Sequencing	4.03903	100
TCGA-BH-A1FC-01A	Tumor	Whole Exome Sequencing	5.78556	100
TCGA-BH-A1FC-11A	Normal	Whole Exome Sequencing	7.43862	100
TCGA-BH-A1FD-01A	Tumor	Whole Exome Sequencing	3.02364	100
TCGA-BH-A1FD-11B	Normal	Whole Exome Sequencing	2.26895	100
TCGA-BH-A1FE-01A	Tumor	Whole Exome Sequencing	5.02002	24
TCGA-BH-A1FE-11B	Normal	Whole Exome Sequencing	3.66736	100
TCGA-BH-A1FG-01A	Tumor	Whole Exome Sequencing	4.58122	100
TCGA-BH-A1FG-11B	Normal	Whole Exome Sequencing	6.5235	100
TCGA-BH-A1FH-01A	Tumor	Whole Exome Sequencing	4.87872	100
TCGA-BH-A1FH-11B	Normal	Whole Exome Sequencing	4.71798	100
TCGA-BH-A1FJ-01A	Tumor	Whole Exome Sequencing	4.59766	100
TCGA-BH-A1FJ-11B	Normal	Whole Exome Sequencing	8.5489	100
TCGA-BH-A1FM-01A	Tumor	Whole Exome Sequencing	5.09306	100
TCGA-BH-A1FM-11B	Normal	Whole Exome Sequencing	7.43701	45
TCGA-BH-A1FN-01A	Tumor	Whole Exome Sequencing	7.44418	100
TCGA-BH-A1FN-11A	Normal	Whole Exome Sequencing	5.11321	21
TCGA-BH-A1FR-01A	Tumor	Whole Exome Sequencing	5.18796	100
TCGA-BH-A1FR-11B	Normal	Whole Exome Sequencing	3.52657	100
TCGA-BH-A1FU-01A	Tumor	Whole Exome Sequencing	5.46293	33
TCGA-BH-A1FU-11A	Normal	Whole Exome Sequencing	3.03208	100
TCGA-BH-A203-01A	Tumor	Whole Exome Sequencing	3.49452	100
TCGA-BH-A203-11A	Normal	Whole Exome Sequencing	4.2581	100
TCGA-BH-A204-01A	Tumor	Whole Exome Sequencing	3.79134	100
TCGA-BH-A204-11A	Normal	Whole Exome Sequencing	4.21811	100
TCGA-BH-A208-01A	Tumor	Whole Exome Sequencing	2.06344	100
TCGA-BH-A208-11A	Normal	Whole Exome Sequencing	6.67922	100
TCGA-BH-A209-01A	Tumor	Whole Exome Sequencing	6.31245	100
TCGA-BH-A209-11A	Normal	Whole Exome Sequencing	3.16835	100
TCGA-BJ-A28R-01A	Tumor	Whole Exome Sequencing	2.51774	76
TCGA-BJ-A28R-11A	Normal	Whole Exome Sequencing	2.64775	76
TCGA-BJ-A28X-01A	Tumor	Whole Exome Sequencing	3.21807	76
TCGA-BJ-A28X-11A	Normal	Whole Exome Sequencing	2.86921	76
TCGA-BJ-A290-01A	Tumor	Whole Exome Sequencing	2.58061	76
TCGA-BJ-A290-11A	Normal	Whole Exome Sequencing	2.1354	76
TCGA-BJ-A2N7-01A	Tumor	Whole Exome Sequencing	1.84971	76
TCGA-BJ-A2N7-11A	Normal	Whole Exome Sequencing	1.75981	76
TCGA-BJ-A2N8-01A	Tumor	Whole Exome Sequencing	1.8984	76
TCGA-BJ-A2N8-11A	Normal	Whole Exome Sequencing	2.0611	76
TCGA-BJ-A2N9-01A	Tumor	Whole Exome Sequencing	1.84681	76
TCGA-BJ-A2N9-11A	Normal	Whole Exome Sequencing	1.88181	76
TCGA-BJ-A2NA-01A	Tumor	Whole Exome Sequencing	1.7257	76
TCGA-BJ-A2NA-11A	Normal	Whole Exome Sequencing	2.02641	76
TCGA-BJ-A3PR-01A	Tumor	Whole Exome Sequencing	2.84659	76
TCGA-BJ-A3PR-11A	Normal	Whole Exome Sequencing	2.77119	76
TCGA-BJ-A3PU-01A	Tumor	Whole Exome Sequencing	2.88508	76
TCGA-BJ-A3PU-11A	Normal	Whole Exome Sequencing	2.11045	76
TCGA-CV-6933-01A	Tumor	Whole Exome Sequencing	2.21774	76
TCGA-CV-6933-11A	Normal	Whole Exome Sequencing	2.00465	76
TCGA-CV-6934-01A	Tumor	Whole Exome Sequencing	1.96475	76
TCGA-CV-6934-11A	Normal	Whole Exome Sequencing	1.92275	76
TCGA-CV-6935-01A	Tumor	Whole Exome Sequencing	2.08604	76
TCGA-CV-6935-11A	Normal	Whole Exome Sequencing	1.79979	76
TCGA-CV-6936-01A	Tumor	Whole Exome Sequencing	1.78269	76
TCGA-CV-6936-11A	Normal	Whole Exome Sequencing	2.03147	76
TCGA-CV-6938-01A	Tumor	Whole Exome Sequencing	2.11673	76
TCGA-CV-6938-11A	Normal	Whole Exome Sequencing	2.00142	76
TCGA-CV-6939-01A	Tumor	Whole Exome Sequencing	1.96235	76
TCGA-CV-6939-11A	Normal	Whole Exome Sequencing	2.34116	76
TCGA-CV-6943-01A	Tumor	Whole Exome Sequencing	1.95558	76
TCGA-CV-6943-11A	Normal	Whole Exome Sequencing	1.88961	76
TCGA-CV-6955-01A	Tumor	Whole Exome Sequencing	1.80227	76
TCGA-CV-6955-11A	Normal	Whole Exome Sequencing	1.83736	19
TCGA-CV-6956-01A	Tumor	Whole Exome Sequencing	2.01511	76
TCGA-CV-6956-11A	Normal	Whole Exome Sequencing	1.96627	76
TCGA-CV-6959-01A	Tumor	Whole Exome Sequencing	2.22216	76
TCGA-CV-6959-11A	Normal	Whole Exome Sequencing	1.95954	76
TCGA-CV-6960-01A	Tumor	Whole Exome Sequencing	1.83654	76
TCGA-CV-6960-11A	Normal	Whole Exome Sequencing	1.97803	76
TCGA-CV-6961-01A	Tumor	Whole Exome Sequencing	1.82487	76
TCGA-CV-6961-11A	Normal	Whole Exome Sequencing	1.8685	76
TCGA-CV-6962-01A	Tumor	Whole Exome Sequencing	1.89307	76
TCGA-CV-6962-11A	Normal	Whole Exome Sequencing	1.74581	76
TCGA-CV-7091-01A	Tumor	Whole Exome Sequencing	1.8727	76
TCGA-CV-7091-11A	Normal	Whole Exome Sequencing	1.81528	76
TCGA-CV-7097-01A	Tumor	Whole Exome Sequencing	1.92653	76
TCGA-CV-7097-11A	Normal	Whole Exome Sequencing	2.8767	76
TCGA-CV-7101-01A	Tumor	Whole Exome Sequencing	1.79912	76
TCGA-CV-7101-11A	Normal	Whole Exome Sequencing	2.62591	76
TCGA-CV-7103-01A	Tumor	Whole Exome Sequencing	2.01795	76
TCGA-CV-7103-11A	Normal	Whole Exome Sequencing	2.45039	76
TCGA-CV-7177-01A	Tumor	Whole Exome Sequencing	1.92615	76
TCGA-CV-7177-11A	Normal	Whole Exome Sequencing	2.4352	76
TCGA-CV-7178-01A	Tumor	Whole Exome Sequencing	2.05088	76
TCGA-CV-7178-11A	Normal	Whole Exome Sequencing	2.57759	19
TCGA-CV-7183-01A	Tumor	Whole Exome Sequencing	1.90604	76
TCGA-CV-7183-11A	Normal	Whole Exome Sequencing	2.53476	76
TCGA-CV-7235-01A	Tumor	Whole Exome Sequencing	1.89911	76
TCGA-CV-7235-11A	Normal	Whole Exome Sequencing	2.6226	76
TCGA-CV-7238-01A	Tumor	Whole Exome Sequencing	1.94085	76
TCGA-CV-7238-11A	Normal	Whole Exome Sequencing	2.46419	76
TCGA-CV-7242-01A	Tumor	Whole Exome Sequencing	1.93165	76
TCGA-CV-7242-11A	Normal	Whole Exome Sequencing	2.75246	76
TCGA-CV-7245-01A	Tumor	Whole Exome Sequencing	2.11269	76
TCGA-CV-7245-11A	Normal	Whole Exome Sequencing	2.45741	76
TCGA-CV-7250-01A	Tumor	Whole Exome Sequencing	1.799	76
TCGA-CV-7250-11A	Normal	Whole Exome Sequencing	2.49135	76
TCGA-CV-7252-01A	Tumor	Whole Exome Sequencing	2.0968	76
TCGA-CV-7252-11A	Normal	Whole Exome Sequencing	2.52076	76
TCGA-CV-7255-01A	Tumor	Whole Exome Sequencing	1.98926	21
TCGA-CV-7255-11A	Normal	Whole Exome Sequencing	2.4523	76
TCGA-CV-7261-01A	Tumor	Whole Exome Sequencing	1.84478	76
TCGA-CV-7261-11A	Normal	Whole Exome Sequencing	2.65169	76
TCGA-CV-7406-01A	Tumor	Whole Exome Sequencing	1.89113	19
TCGA-CV-7406-11A	Normal	Whole Exome Sequencing	1.60582	76
TCGA-CV-7416-01A	Tumor	Whole Exome Sequencing	1.50799	76
TCGA-CV-7416-11A	Normal	Whole Exome Sequencing	1.52285	76
TCGA-CV-7423-01A	Tumor	Whole Exome Sequencing	1.55885	76
TCGA-CV-7423-11A	Normal	Whole Exome Sequencing	1.53321	76
TCGA-CV-7424-01A	Tumor	Whole Exome Sequencing	2.07807	76
TCGA-CV-7424-11A	Normal	Whole Exome Sequencing	1.85686	76
TCGA-CV-7425-01A	Tumor	Whole Exome Sequencing	1.54044	20
TCGA-CV-7425-11A	Normal	Whole Exome Sequencing	1.80612	76
TCGA-CV-7432-01A	Tumor	Whole Exome Sequencing	2.23272	76
TCGA-CV-7432-11A	Normal	Whole Exome Sequencing	2.29107	76
TCGA-CV-7434-01A	Tumor	Whole Exome Sequencing	1.96815	76
TCGA-CV-7434-11A	Normal	Whole Exome Sequencing	2.45394	76
TCGA-CV-7437-01A	Tumor	Whole Exome Sequencing	2.35944	76
TCGA-CV-7437-11A	Normal	Whole Exome Sequencing	1.903	76
TCGA-CV-7438-01A	Tumor	Whole Exome Sequencing	2.28004	20
TCGA-CV-7438-11A	Normal	Whole Exome Sequencing	2.3429	76
TCGA-CV-7440-01A	Tumor	Whole Exome Sequencing	2.17814	76
TCGA-CV-7440-11A	Normal	Whole Exome Sequencing	2.38531	76
TCGA-DO-A1JZ-01A	Tumor	Whole Exome Sequencing	2.87966	76
TCGA-DO-A1JZ-11A	Normal	Whole Exome Sequencing	2.60989	76
TCGA-E2-A153-01A	Tumor	Whole Exome Sequencing	6.83847	27
TCGA-E2-A153-11A	Normal	Whole Exome Sequencing	5.84857	100
TCGA-E2-A158-01A	Tumor	Whole Exome Sequencing	6.34732	100
TCGA-E2-A158-11A	Normal	Whole Exome Sequencing	6.21342	100
TCGA-E2-A15I-01A	Tumor	Whole Exome Sequencing	7.68749	100
TCGA-E2-A15I-11A	Normal	Whole Exome Sequencing	2.25471	100
TCGA-E2-A15K-01A	Tumor	Whole Exome Sequencing	3.05779	100
TCGA-E2-A15K-11A	Normal	Whole Exome Sequencing	6.96194	100
TCGA-E2-A15M-01A	Tumor	Whole Exome Sequencing	11.2883	100
TCGA-E2-A15M-11A	Normal	Whole Exome Sequencing	7.48959	100
TCGA-E2-A1BC-01A	Tumor	Whole Exome Sequencing	5.76767	100
TCGA-E2-A1BC-11A	Normal	Whole Exome Sequencing	10.3825	100
TCGA-E2-A1LB-01A	Tumor	Whole Exome Sequencing	2.83315	100
TCGA-E2-A1LB-11A	Normal	Whole Exome Sequencing	3.4293	100
TCGA-E2-A1LH-01A	Tumor	Whole Exome Sequencing	3.84463	100
TCGA-E2-A1LH-11A	Normal	Whole Exome Sequencing	3.08113	100
TCGA-E2-A1LS-01A	Tumor	Whole Exome Sequencing	3.28851	100
TCGA-E2-A1LS-11A	Normal	Whole Exome Sequencing	12.6069	100
TCGA-E8-A2JQ-01A	Tumor	Whole Exome Sequencing	1.94051	76
TCGA-E8-A2JQ-11A	Normal	Whole Exome Sequencing	2.12055	76
TCGA-EL-A3GZ-01A	Tumor	Whole Exome Sequencing	3.24359	76
TCGA-EL-A3GZ-11A	Normal	Whole Exome Sequencing	9.4478	76
TCGA-EL-A3H1-01A	Tumor	Whole Exome Sequencing	2.011	76
TCGA-EL-A3H1-11A	Normal	Whole Exome Sequencing	2.1309	76
TCGA-EL-A3H2-01A	Tumor	Whole Exome Sequencing	2.5766	76
TCGA-EL-A3H2-11A	Normal	Whole Exome Sequencing	3.46562	76
TCGA-EL-A3H7-01A	Tumor	Whole Exome Sequencing	2.85091	76
TCGA-EL-A3H7-11A	Normal	Whole Exome Sequencing	2.94011	76
TCGA-EL-A3MW-01A	Tumor	Whole Exome Sequencing	2.63853	76
TCGA-EL-A3MW-11A	Normal	Whole Exome Sequencing	3.13434	76
TCGA-EL-A3MX-01A	Tumor	Whole Exome Sequencing	2.49305	23
TCGA-EL-A3MX-11A	Normal	Whole Exome Sequencing	2.58185	76
TCGA-EL-A3MY-01A	Tumor	Whole Exome Sequencing	2.64286	76
TCGA-EL-A3MY-11A	Normal	Whole Exome Sequencing	2.27956	76
TCGA-EL-A3N3-01A	Tumor	Whole Exome Sequencing	3.53045	76
TCGA-EL-A3N3-11A	Normal	Whole Exome Sequencing	3.71199	76
TCGA-EL-A3T0-01A	Tumor	Whole Exome Sequencing	2.92401	76
TCGA-EL-A3T0-11A	Normal	Whole Exome Sequencing	2.6451	76
TCGA-EL-A3T1-01A	Tumor	Whole Exome Sequencing	2.49822	30
TCGA-EL-A3T1-11A	Normal	Whole Exome Sequencing	2.55517	76
TCGA-EL-A3T2-01A	Tumor	Whole Exome Sequencing	2.29378	39
TCGA-EL-A3T2-11A	Normal	Whole Exome Sequencing	2.84376	76
TCGA-EL-A3T3-01A	Tumor	Whole Exome Sequencing	2.69805	76
TCGA-EL-A3T3-11A	Normal	Whole Exome Sequencing	2.84004	76
TCGA-EL-A3T7-01A	Tumor	Whole Exome Sequencing	3.05281	76
TCGA-EL-A3T7-11A	Normal	Whole Exome Sequencing	2.83533	76
TCGA-EL-A3T8-01A	Tumor	Whole Exome Sequencing	2.43047	76
TCGA-EL-A3T8-11A	Normal	Whole Exome Sequencing	2.62154	76
TCGA-EL-A3TA-01A	Tumor	Whole Exome Sequencing	2.44149	76
TCGA-EL-A3TA-11A	Normal	Whole Exome Sequencing	2.27877	76
TCGA-EL-A3TB-01A	Tumor	Whole Exome Sequencing	2.7759	76
TCGA-EL-A3TB-11A	Normal	Whole Exome Sequencing	2.70563	76
TCGA-EL-A3ZG-01A	Tumor	Whole Exome Sequencing	3.19806	76
TCGA-EL-A3ZG-11A	Normal	Whole Exome Sequencing	2.26886	76
TCGA-EL-A3ZH-01A	Tumor	Whole Exome Sequencing	2.21917	76
TCGA-EL-A3ZH-11A	Normal	Whole Exome Sequencing	3.78124	76
TCGA-EL-A3ZK-01A	Tumor	Whole Exome Sequencing	2.71465	76
TCGA-EL-A3ZK-11A	Normal	Whole Exome Sequencing	1.69326	76
TCGA-EL-A3ZL-01A	Tumor	Whole Exome Sequencing	2.13409	76
TCGA-EL-A3ZL-11A	Normal	Whole Exome Sequencing	3.04741	76
TCGA-EL-A3ZM-01A	Tumor	Whole Exome Sequencing	2.0663	76
TCGA-EL-A3ZM-11A	Normal	Whole Exome Sequencing	2.08311	76
TCGA-EL-A3ZO-01A	Tumor	Whole Exome Sequencing	2.66915	76
TCGA-EL-A3ZO-11A	Normal	Whole Exome Sequencing	2.59338	76
TCGA-EL-A3ZP-01A	Tumor	Whole Exome Sequencing	2.91198	76
TCGA-EL-A3ZP-11A	Normal	Whole Exome Sequencing	4.20122	76
TCGA-EL-A3ZR-01A	Tumor	Whole Exome Sequencing	2.59395	76
TCGA-EL-A3ZR-11A	Normal	Whole Exome Sequencing	3.32876	76
TCGA-EL-A3ZS-01A	Tumor	Whole Exome Sequencing	2.21956	31
TCGA-EL-A3ZS-11A	Normal	Whole Exome Sequencing	2.61227	76
TCGA-EL-A3ZT-01A	Tumor	Whole Exome Sequencing	2.47072	76
TCGA-EL-A3ZT-11A	Normal	Whole Exome Sequencing	2.92048	76
TCGA-EM-A1CS-01A	Tumor	Whole Exome Sequencing	2.61807	76
TCGA-EM-A1CS-11A	Normal	Whole Exome Sequencing	3.12052	76
TCGA-EM-A1CT-01A	Tumor	Whole Exome Sequencing	3.18176	76
TCGA-EM-A1CT-11A	Normal	Whole Exome Sequencing	2.78504	76
TCGA-EM-A1CU-01A	Tumor	Whole Exome Sequencing	3.03935	76
TCGA-EM-A1CU-11A	Normal	Whole Exome Sequencing	3.12409	76
TCGA-EM-A1CV-01A	Tumor	Whole Exome Sequencing	1.60857	76
TCGA-EM-A1CV-11A	Normal	Whole Exome Sequencing	3.23509	76
TCGA-EM-A1CW-01A	Tumor	Whole Exome Sequencing	3.13091	76
TCGA-EM-A1CW-11A	Normal	Whole Exome Sequencing	3.27	76
TCGA-EM-A1YC-01A	Tumor	Whole Exome Sequencing	1.93307	21
TCGA-EM-A1YC-11A	Normal	Whole Exome Sequencing	1.75618	76
TCGA-ET-A2MX-01A	Tumor	Whole Exome Sequencing	1.99107	37
TCGA-ET-A2MX-11C	Normal	Whole Exome Sequencing	2.31576	76
TCGA-ET-A2N5-01A	Tumor	Whole Exome Sequencing	1.9512	76
TCGA-ET-A2N5-11B	Normal	Whole Exome Sequencing	1.86993	76
TCGA-ET-A3DP-01A	Tumor	Whole Exome Sequencing	1.75639	76
TCGA-ET-A3DP-11A	Normal	Whole Exome Sequencing	2.6267	76
TCGA-ET-A3DW-01A	Tumor	Whole Exome Sequencing	1.84908	20
TCGA-ET-A3DW-11A	Normal	Whole Exome Sequencing	2.28209	21
TCGA-FY-A3TY-01A	Tumor	Whole Exome Sequencing	1.4283	76
TCGA-FY-A3TY-11A	Normal	Whole Exome Sequencing	1.20216	76
TCGA-GE-A2C6-01A	Tumor	Whole Exome Sequencing	1.24256	76
TCGA-GE-A2C6-11A	Normal	Whole Exome Sequencing	2.45722	76
TCGA-GI-A2C8-01A	Tumor	Whole Exome Sequencing	4.41775	100
TCGA-GI-A2C8-11A	Normal	Whole Exome Sequencing	4.32771	100
TCGA-GI-A2C9-01A	Tumor	Whole Exome Sequencing	2.24894	100
TCGA-GI-A2C9-11A	Normal	Whole Exome Sequencing	2.3002	100
TCGA-H2-A2K9-01A	Tumor	Whole Exome Sequencing	1.77799	20
TCGA-H2-A2K9-11A	Normal	Whole Exome Sequencing	1.55861	76
TCGA-HD-8635-01A	Tumor	Whole Exome Sequencing	1.74052	76
TCGA-HD-8635-11A	Normal	Whole Exome Sequencing	2.13003	76
TCGA-KS-A41I-01A	Tumor	Whole Exome Sequencing	2.76292	76
TCGA-KS-A41I-11A	Normal	Whole Exome Sequencing	1.94267	76
TCGA-KS-A41J-01A	Tumor	Whole Exome Sequencing	3.06972	76
TCGA-KS-A41J-11A	Normal	Whole Exome Sequencing	1.98535	76
TCGA-KS-A41L-01A	Tumor	Whole Exome Sequencing	2.91329	76
TCGA-KS-A41L-11A	Normal	Whole Exome Sequencing	2.18627	76
TCGA-44-6776-01A	Tumor	Whole Exome Sequencing	2.43763	24
TCGA-44-6776-11A	Normal	Whole Exome Sequencing	2.5472	21
