# Supplementary material for: Tumor suppressor genes and allele-specific expression: mechanisms and significance
Source: Oncotarget. 2020 Jan 28;11(4):462–79. doi: 10.18632/oncotarget.27468 (PMC6996918; doi:10.18632/oncotarget.27468)
Supplement: Supplementary file 3 [file oncotarget-11-462-s003.xlsx]

## Sheet: Supplementary Dataset 1
Supplementary Dataset 1: Loss-of-function COSMIC mutations identified in 1000 Genomes Population
COSMICID	GeneName	PolyphenPrediction	SiftPrediction	Description	RoleInCancer	Hets	Homs	1KG_AF
COSM44637	TP53	deleterious	probably_damaging	Substitution - Missense	oncogene, TSG, fusion	1	0	0.000199681
COSM6458552	APOBEC3B	NA	NA	Deletion - Frameshift	oncogene, TSG	87	4	0.0189696
COSM4766174	TET2	deleterious	probably_damaging	Substitution - Missense	TSG	1	0	0.000199681
COSM4040370	POLE	deleterious	probably_damaging	Substitution - Missense	TSG	2	0	0.000399361
COSM6357161	ARNT	deleterious	probably_damaging	Substitution - Missense	oncogene, TSG, fusion	1	0	0.000199681
COSM912247	CAMTA1	deleterious	possibly_damaging	Substitution - Missense	TSG, fusion	1	0	0.000199681
COSM302197	FANCA	deleterious	possibly_damaging	Substitution - Missense	TSG	1	0	0.000199681
COSM3692861	CBLC	deleterious	possibly_damaging	Substitution - Missense	oncogene, TSG	62	1	0.0127796
COSM96955	SUFU	deleterious	probably_damaging	Substitution - Missense	TSG	1	0	0.000199681
COSM3528373	DNM2	deleterious	probably_damaging	Substitution - Missense	TSG	1	0	0.000199681
COSM3152880	MRTFA	deleterious	probably_damaging	Substitution - Missense	oncogene, TSG, fusion	3	0	0.000599042
COSM2152381	PPARG	deleterious	possibly_damaging	Substitution - Missense	TSG, fusion	1	0	0.000199681
COSM1738822	TP63	deleterious	probably_damaging	Substitution - Missense	oncogene, TSG	1	0	0.000199681
COSM1740190	CASC5	deleterious	probably_damaging	Substitution - Missense	TSG, fusion	1	0	0.000199681
COSM898756	SPEN	deleterious	probably_damaging	Substitution - Missense	TSG	1	0	0.000199681
COSM97174	PRDM1	deleterious	probably_damaging	Substitution - Missense	TSG	1	0	0.000199681
COSM1709781	PER1	deleterious	probably_damaging	Substitution - Missense	TSG, fusion	1	0	0.000199681
COSM1222525	PTPN13	deleterious	probably_damaging	Substitution - Missense	TSG	1	0	0.000199681
COSM13713	CDKN2A	deleterious	probably_damaging	Substitution - Missense	TSG	1	0	0.000199681
COSM3279826	PALB2	deleterious	probably_damaging	Substitution - Missense	TSG	4	0	0.000798722
COSM4707624	NOTCH2	deleterious	probably_damaging	Substitution - Missense	oncogene, TSG	1	0	0.000199681
COSM1471274	ERBB4	NA	NA	Substitution - Nonsense	oncogene, TSG	1	0	0.000199681
COSM4525688	FAT1	deleterious	possibly_damaging	Substitution - Missense	TSG	3	0	0.000599042
COSM4852474	KAT6B	deleterious	probably_damaging	Substitution - Missense	TSG, fusion	1	0	0.000199681
COSM1375475	FES	deleterious	possibly_damaging	Substitution - Missense	oncogene, TSG	1	0	0.000199681
COSM6469471	FAT1	deleterious	probably_damaging	Substitution - Missense	TSG	17	0	0.00339457
COSM5945710	ASXL1	deleterious	possibly_damaging	Substitution - Missense	TSG	4	0	0.000798722
COSM3117280	LRP1B	deleterious	possibly_damaging	Substitution - Missense	TSG	1	0	0.000199681
COSM1051055	FAT4	deleterious	probably_damaging	Substitution - Missense	TSG	2	0	0.000399361
COSM1321925	ATM	deleterious	probably_damaging	Substitution - Missense	TSG	5	0	0.000998403
COSM861	RB1	deleterious	probably_damaging	Substitution - Missense	TSG	1	0	0.000199681
COSM6002376	ZFHX3	deleterious	probably_damaging	Substitution - Missense	TSG	1	0	0.000199681
COSM1162368	KMT2C	deleterious	probably_damaging	Substitution - Missense	TSG	1	0	0.000199681
COSM1581248	KMT2C	deleterious	possibly_damaging	Substitution - Missense	TSG	4	0	0.000798722
COSM3665212	AXIN2	deleterious	possibly_damaging	Substitution - Missense	TSG	2	0	0.000399361
COSM3291839	PTPRT	deleterious	probably_damaging	Substitution - Missense	TSG	1	0	0.000199681
COSM2911748	DNMT3A	deleterious	probably_damaging	Substitution - Missense	TSG	1	0	0.000199681
COSM5979811	NOTCH1	deleterious	probably_damaging	Substitution - Missense	oncogene, TSG, fusion	2	0	0.000399361
COSM5981687	ASXL1	deleterious	possibly_damaging	Substitution - Missense	TSG	2	0	0.000399361
COSM403987	BCOR	deleterious	possibly_damaging	Substitution - Missense	TSG, fusion	1	0	0.000199681
COSM1035959	CBLB	deleterious	possibly_damaging	Substitution - Missense	TSG	1	0	0.000199681
COSM205536	ATR	deleterious	possibly_damaging	Substitution - Missense	TSG	1	0	0.000199681
COSM87161	TET2	deleterious	probably_damaging	Substitution - Missense	TSG	2	0	0.000399361
COSM50512	NOTCH1	deleterious	probably_damaging	Substitution - Missense	oncogene, TSG, fusion	3	0	0.000599042
COSM1058511	PTPN13	deleterious	possibly_damaging	Substitution - Missense	TSG	1	0	0.000199681
COSM5989825	RAD21	deleterious	probably_damaging	Substitution - Missense	oncogene, TSG	1	0	0.000199681
COSM87153	TET2	deleterious	probably_damaging	Substitution - Missense	TSG	1	0	0.000199681
COSM1702652	KAT6B	deleterious	probably_damaging	Substitution - Missense	TSG, fusion	2	0	0.000399361
COSM5792284	BIRC3	deleterious	probably_damaging	Substitution - Missense	oncogene, TSG, fusion	1	0	0.000199681
COSM925	RB1	deleterious	probably_damaging	Substitution - Missense	TSG	4	0	0.000798722
COSM4555574	TNFAIP3	deleterious	probably_damaging	Substitution - Missense	TSG	1	0	0.000199681
COSM13463	CDKN2A	deleterious	probably_damaging	Substitution - Missense	TSG	11	0	0.00219649
COSM1172017	NOTCH2	deleterious	probably_damaging	Substitution - Missense	oncogene, TSG	1	0	0.000199681
COSM1015967	ERBB4	deleterious	possibly_damaging	Substitution - Missense	oncogene, TSG	1	0	0.000199681
COSM29723	MLH1	NA	NA	Splice Donor Variant	TSG	1	0	0.000199681
COSM485085	KMT2C	NA	NA	Substitution - Nonsense	TSG	1	0	0.000199681
COSM21828	ATM	deleterious	probably_damaging	Substitution - Missense	TSG	3	0	0.000599042
COSM5602899	BCL9L	deleterious	possibly_damaging	Substitution - Missense	oncogene, TSG	1	0	0.000199681
COSM6203207	KMT2D	deleterious	probably_damaging	Substitution - Missense	oncogene, TSG	1	0	0.000199681
COSM2135245	RAD51B	deleterious	possibly_damaging	Substitution - Missense	TSG, fusion	9	0	0.00179712
COSM975877	NCOR1	deleterious	probably_damaging	Substitution - Missense	TSG	5	0	0.000998403
COSM4990375	BRCA2	deleterious	probably_damaging	Substitution - Missense	TSG	1	0	0.000199681
COSM6023789	MLH1	deleterious	possibly_damaging	Substitution - Missense	TSG	6	0	0.00119808
COSM4171872	NOTCH1	deleterious	probably_damaging	Substitution - Missense	oncogene, TSG, fusion	1	0	0.000199681
COSM332031	FAT4	deleterious	possibly_damaging	Substitution - Missense	TSG	9	0	0.00179712
COSM1197389	FAT1	deleterious	probably_damaging	Substitution - Missense	TSG	7	0	0.00139776
COSM3899739	NRG1	deleterious	probably_damaging	Substitution - Missense	TSG, fusion	2	0	0.000399361
COSM5981818	LZTR1	deleterious	possibly_damaging	Substitution - Missense	TSG	3	0	0.000599042
COSM1241437	KMT2C	deleterious	possibly_damaging	Substitution - Missense	TSG	2	0	0.000399361
COSM4015501	PRF1	deleterious	possibly_damaging	Substitution - Missense	TSG	1	0	0.000199681
COSM5940810	SMAD2	deleterious	possibly_damaging	Substitution - Missense	TSG	1	0	0.000199681
COSM5762836	ASXL1	deleterious	probably_damaging	Substitution - Missense	TSG	1	0	0.000199681
COSM289289	MED12	deleterious	probably_damaging	Substitution - Missense	TSG	1	0	0.000199681
COSM241285	PTCH1	deleterious	possibly_damaging	Substitution - Missense	TSG	1	0	0.000199681
COSM368041	NCOR2	deleterious	probably_damaging	Substitution - Missense	TSG	1	0	0.000199681
COSM41644	TET2	NA	NA	Substitution - Nonsense	TSG	2	0	0.000399361
COSM4682092	EXT2	deleterious	probably_damaging	Substitution - Missense	TSG	2	0	0.000399361
COSM990606	KEAP1	deleterious	possibly_damaging	Substitution - Missense	TSG	1	0	0.000199681
COSM5945587	PHF6	deleterious	possibly_damaging	Substitution - Missense	TSG	0	0	0
COSM3733340	FAT4	deleterious	possibly_damaging	Substitution - Missense	TSG	2	0	0.000399361
COSM4698764	LRIG3	deleterious	probably_damaging	Substitution - Missense	TSG, fusion	6	0	0.00119808
COSM3084735	PMS2	deleterious	possibly_damaging	Substitution - Missense	TSG	1	0	0.000199681
COSM1709385	ZFHX3	NA	NA	Substitution - Nonsense	TSG	1	0	0.000199681
COSM3284349	TCF3	deleterious	probably_damaging	Substitution - Missense	oncogene, TSG, fusion	3	0	0.000599042
COSM3732749	LRP1B	deleterious	possibly_damaging	Substitution - Missense	TSG	2	0	0.000399361
COSM3967980	SH2B3	deleterious	probably_damaging	Substitution - Missense	TSG	1	0	0.000199681
COSM5376647	BRCA2	deleterious	probably_damaging	Substitution - Missense	TSG	1	0	0.000199681
COSM4383892	TET2	NA	NA	Substitution - Nonsense	TSG	1	0	0.000199681
COSM36249	TNFAIP3	deleterious	probably_damaging	Substitution - Missense	TSG	63	1	0.0129792
COSM6025620	PML	deleterious	probably_damaging	Substitution - Missense	TSG, fusion	1	0	0.000199681
COSM1033838	MYH9	deleterious	probably_damaging	Substitution - Missense	TSG, fusion	1	0	0.000199681
COSM4830573	SLC34A2	deleterious	probably_damaging	Substitution - Missense	TSG, fusion	1	0	0.000199681
COSM186809	MLH1	deleterious	probably_damaging	Substitution - Missense	TSG	3	0	0.000599042
COSM5020249	TET2	deleterious	possibly_damaging	Substitution - Missense	TSG	383	40	0.0924521
COSM1054236	FAT1	deleterious	probably_damaging	Substitution - Missense	TSG	4	0	0.000798722
COSM6469473	FAT1	deleterious	probably_damaging	Substitution - Missense	TSG	3	0	0.000599042
COSM3417538	BRCA2	deleterious	possibly_damaging	Substitution - Missense	TSG	1	0	0.000199681
COSM3740582	NOTCH2	deleterious	probably_damaging	Substitution - Missense	oncogene, TSG	2	0	0.000399361
COSM327337	TET2	deleterious	probably_damaging	Substitution - Missense	TSG	12	0	0.00239617
COSM99653	NOTCH1	deleterious	possibly_damaging	Substitution - Missense	oncogene, TSG, fusion	2	0	0.000399361
COSM279944	CLTCL1	deleterious	probably_damaging	Substitution - Missense	TSG, fusion	2	0	0.000399361
COSM404245	CD274	deleterious	possibly_damaging	Substitution - Missense	TSG, fusion	3	0	0.000599042
COSM224982	EXT2	deleterious	probably_damaging	Substitution - Missense	TSG	2	0	0.000399361
COSM1006985	LRP1B	deleterious	possibly_damaging	Substitution - Missense	TSG	9	1	0.00219649
COSM1637799	FHIT	deleterious	possibly_damaging	Substitution - Missense	TSG, fusion	1	0	0.000199681
COSM2796667	AXIN2	deleterious	probably_damaging	Substitution - Missense	TSG	1	0	0.000199681
COSM1035875	VHL	deleterious	possibly_damaging	Substitution - Missense	TSG	1	0	0.000199681
COSM42084	TET2	NA	NA	Substitution - Nonsense	TSG	1	0	0.000199681
COSM5357611	ARID1B	deleterious	probably_damaging	Substitution - Missense	TSG	1	0	0.000199681
COSM1351719	BCL9L	deleterious	probably_damaging	Substitution - Missense	oncogene, TSG	1	0	0.000199681
COSM142703	PTPRT	deleterious	possibly_damaging	Substitution - Missense	TSG	1	0	0.000199681
COSM1714395	APOBEC3B	deleterious	probably_damaging	Substitution - Missense	oncogene, TSG	1	0	0.000199681
COSM4039331	ETV6	deleterious	probably_damaging	Substitution - Missense	TSG, fusion	1	0	0.000199681
COSM6329722	POLE	deleterious	possibly_damaging	Substitution - Missense	TSG	1	0	0.000199681
COSM947808	RB1	deleterious	probably_damaging	Substitution - Missense	TSG	1	0	0.000199681
COSM4139978	PER1	deleterious	probably_damaging	Substitution - Missense	TSG, fusion	16	0	0.00319489
COSM4989668	CBLC	deleterious	probably_damaging	Substitution - Missense	oncogene, TSG	3	0	0.000599042
COSM5020556	PTPN13	deleterious	probably_damaging	Substitution - Missense	TSG	1	0	0.000199681
COSM303861	CDKN2A	deleterious	probably_damaging	Substitution - Missense	TSG	1	0	0.000199681
COSM6413439	CBFA2T3	deleterious	probably_damaging	Substitution - Missense	TSG, fusion	1	0	0.000199681
COSM278449	FAT4	deleterious	possibly_damaging	Substitution - Missense	TSG	1	0	0.000199681
COSM4596715	FAT4	deleterious	possibly_damaging	Substitution - Missense	TSG	11	0	0.00219649
COSM5712841	TCF3	deleterious	probably_damaging	Substitution - Missense	oncogene, TSG, fusion	1	0	0.000199681
COSM6229984	NTRK1	deleterious	possibly_damaging	Substitution - Missense	oncogene, TSG, fusion	12	0	0.00239617
COSM1050869	FAT4	deleterious	probably_damaging	Substitution - Missense	TSG	1	0	0.000199681
COSM1581234	KMT2C	deleterious	probably_damaging	Substitution - Missense	TSG	3	0	0.000599042
COSM3639951	PMS2	deleterious	probably_damaging	Substitution - Missense	TSG	5	0	0.000998403
COSM4733147	TET2	deleterious	possibly_damaging	Substitution - Missense	TSG	2	0	0.000399361
COSM5020081	TYW1	NA	NA	Splice Donor Variant	TSG	8	0	0.00159744
COSM4126516	PTPN13	deleterious	probably_damaging	Substitution - Missense	TSG	2	0	0.000399361
COSM5979034	APC	deleterious	probably_damaging	Substitution - Missense	TSG	2	0	0.000399361
COSM4040376	POLE	deleterious	probably_damaging	Substitution - Missense	TSG	1	0	0.000199681
COSM3505442	FES	deleterious	possibly_damaging	Substitution - Missense	oncogene, TSG	1	0	0.000199681
COSM3291831	PTPRT	deleterious	probably_damaging	Substitution - Missense	TSG	1	0	0.000199681
COSM3687129	ARHGEF12	deleterious	probably_damaging	Substitution - Missense	TSG, fusion	1	0	0.000199681
COSM1195213	ETNK1	deleterious	possibly_damaging	Substitution - Missense	TSG	2	0	0.000399361
COSM6289411	CHEK2	deleterious	probably_damaging	Substitution - Missense	TSG	1	0	0.000199681
COSM3793095	ERCC5	deleterious	probably_damaging	Substitution - Missense	TSG	21	1	0.00459265
COSM6023913	CDH1	deleterious	probably_damaging	Substitution - Missense	TSG	1	0	0.000199681
COSM5576878	NOTCH2	deleterious	probably_damaging	Substitution - Missense	oncogene, TSG	1	0	0.000199681
COSM5748604	NTRK1	deleterious	possibly_damaging	Substitution - Missense	oncogene, TSG, fusion	1	0	0.000199681
COSM4928397	CLTCL1	deleterious	probably_damaging	Substitution - Missense	TSG, fusion	3	0	0.000599042
COSM4799369	DDX10	deleterious	probably_damaging	Substitution - Missense	TSG, fusion	1	0	0.000199681
COSM4415590	FANCA	deleterious	possibly_damaging	Substitution - Missense	TSG	279	37	0.0704872
COSM1087645	KMT2C	deleterious	probably_damaging	Substitution - Missense	TSG	1	0	0.000199681
COSM245482	LRP1B	deleterious	possibly_damaging	Substitution - Missense	TSG	1	0	0.000199681
COSM21637	ATM	deleterious	probably_damaging	Substitution - Missense	TSG	1	0	0.000199681
COSM5462513	TSC2	deleterious	probably_damaging	Substitution - Missense	TSG	1	0	0.000199681
COSM5507365	TERT	deleterious	probably_damaging	Substitution - Missense	oncogene, TSG	1	0	0.000199681
COSM3042197	ERCC3	deleterious	possibly_damaging	Substitution - Missense	TSG	13	0	0.00259585
COSM1408311	MSH6	deleterious	probably_damaging	Substitution - Missense	TSG	2	0	0.000399361
COSM6035524	ARHGEF12	deleterious	possibly_damaging	Substitution - Missense	TSG, fusion	1	0	0.000199681
COSM1221785	PPP2R1A	deleterious	probably_damaging	Substitution - Missense	TSG	1	0	0.000199681
COSM4899601	PALB2	deleterious	probably_damaging	Substitution - Missense	TSG	1	0	0.000199681
COSM6466277	LRP1B	deleterious	possibly_damaging	Substitution - Missense	TSG	24	0	0.00479233
COSM14367	VHL	NA	NA	Start Lost Variant	TSG	2	0	0.000399361
COSM1496821	WRN	deleterious	probably_damaging	Substitution - Missense	TSG	2	0	0.000399361
COSM5020362	SUFU	deleterious	probably_damaging	Substitution - Missense	TSG	3	0	0.000599042
COSM3672430	CDK12	deleterious	probably_damaging	Substitution - Missense	TSG	1	0	0.000199681
COSM4538895	LRP1B	deleterious	probably_damaging	Substitution - Missense	TSG	1	0	0.000199681
COSM3968227	ARID2	deleterious	possibly_damaging	Substitution - Missense	TSG	1	0	0.000199681
COSM4748966	CREBBP	deleterious	possibly_damaging	Substitution - Missense	oncogene, TSG, fusion	1	0	0.000199681
COSM4665561	BCORL1	NA	NA	Substitution - Nonsense	oncogene, TSG	1	0	0.000199681
COSM1256743	LRP1B	deleterious	possibly_damaging	Substitution - Missense	TSG	10	0	0.00199681
COSM1039402	ATR	deleterious	probably_damaging	Substitution - Missense	TSG	1	0	0.000199681
COSM248836	APC	deleterious	probably_damaging	Substitution - Missense	TSG	0	0	0
COSM262336	NCOR1	deleterious	probably_damaging	Substitution - Missense	TSG	12	0	0.00239617
COSM5990008	CDH11	deleterious	possibly_damaging	Substitution - Missense	TSG, fusion	1	0	0.000199681
COSM4672963	CLTCL1	deleterious	probably_damaging	Substitution - Missense	TSG, fusion	1	0	0.000199681
COSM3591209	TP63	deleterious	possibly_damaging	Substitution - Missense	oncogene, TSG	1	0	0.000199681
COSM3009860	FAT4	deleterious	probably_damaging	Substitution - Missense	TSG	2	0	0.000399361
COSM4720948	RECQL4	deleterious	possibly_damaging	Substitution - Missense	oncogene, TSG	3	0	0.000599042
COSM3968387	WIF1	NA	NA	Substitution - Nonsense	TSG, fusion	1	0	0.000199681
COSM93978	BRCA1	deleterious	possibly_damaging	Substitution - Missense	TSG	1	0	0.000199681
COSM4749447	TP53	deleterious	possibly_damaging	Substitution - Missense	oncogene, TSG, fusion	1	0	0.000199681
COSM4606547	SETD2	NA	NA	Substitution - Nonsense	TSG	1	0	0.000199681
COSM5879023	TET2	NA	NA	Splice Acceptor Variant	TSG	1	0	0.000199681
COSM3740792	SPEN	deleterious	probably_damaging	Substitution - Missense	TSG	1	0	0.000199681
COSM5021138	CLTCL1	deleterious	possibly_damaging	Substitution - Missense	TSG, fusion	5	0	0.000998403
COSM5899948	PBRM1	deleterious	possibly_damaging	Substitution - Missense	TSG	1	0	0.000199681
COSM1716814	PTPN13	deleterious	probably_damaging	Substitution - Missense	TSG	40	1	0.00838658
COSM1058526	PTPN13	deleterious	possibly_damaging	Substitution - Missense	TSG	1	0	0.000199681
COSM1216588	NAB2	deleterious	probably_damaging	Substitution - Missense	TSG, fusion	1	0	0.000199681
COSM3364915	VHL	deleterious	possibly_damaging	Substitution - Missense	TSG	5	0	0.000998403
COSM3392822	FAT1	deleterious	possibly_damaging	Substitution - Missense	TSG	1	0	0.000199681
COSM2871917	RECQL4	deleterious	probably_damaging	Substitution - Missense	oncogene, TSG	1	0	0.000199681
COSM22487	ATM	deleterious	probably_damaging	Substitution - Missense	TSG	1	0	0.000199681
COSM4589981	LZTR1	NA	NA	Splice Donor Variant	TSG	893	2	0.179113
COSM5989823	FAT4	deleterious	probably_damaging	Substitution - Missense	TSG	2	0	0.000399361
COSM4683689	FAT4	deleterious	probably_damaging	Substitution - Missense	TSG	4	0	0.000798722
COSM133736	DNMT3A	NA	NA	Substitution - Nonsense	TSG	1	0	0.000199681
COSM3724370	NOTCH1	deleterious	possibly_damaging	Substitution - Missense	oncogene, TSG, fusion	2	0	0.000399361
COSM1471496	EP300	deleterious	probably_damaging	Substitution - Missense	TSG, fusion	1	0	0.000199681
COSM87012	DNMT3A	deleterious	possibly_damaging	Substitution - Missense	TSG	0	0	0
COSM473150	BRIP1	deleterious	probably_damaging	Substitution - Missense	TSG	1	0	0.000199681
COSM2871931	RECQL4	deleterious	probably_damaging	Substitution - Missense	oncogene, TSG	2	0	0.000399361
COSM6338144	BCL9L	deleterious	possibly_damaging	Substitution - Missense	oncogene, TSG	2	0	0.000399361
COSM1297701	BCL9L	deleterious	probably_damaging	Substitution - Missense	oncogene, TSG	1	0	0.000199681
COSM231547	DNMT3A	deleterious	probably_damaging	Substitution - Missense	TSG	1	0	0.000199681
COSM42076	TET2	NA	NA	Substitution - Nonsense	TSG	1	0	0.000199681
COSM3131780	FAT1	deleterious	probably_damaging	Substitution - Missense	TSG	2	0	0.000399361
COSM5494125	PTK6	deleterious	possibly_damaging	Substitution - Missense	oncogene, TSG	4	0	0.000798722
COSM4893689	LRP1B	deleterious	possibly_damaging	Substitution - Missense	TSG	1	0	0.000199681
COSM1204277	DNM2	deleterious	probably_damaging	Substitution - Missense	TSG	1	0	0.000199681
COSM5985274	KMT2C	deleterious	probably_damaging	Substitution - Missense	TSG	14	0	0.00279553
COSM1679262	ZFHX3	deleterious	probably_damaging	Substitution - Missense	TSG	2	0	0.000399361
COSM2739084	NCOR1	deleterious	possibly_damaging	Substitution - Missense	TSG	1	0	0.000199681
COSM1194722	FAT1	deleterious	possibly_damaging	Substitution - Missense	TSG	5	0	0.000998403
COSM21938	ATM	deleterious	probably_damaging	Substitution - Missense	TSG	1	0	0.000199681
COSM4383801	TET2	deleterious	possibly_damaging	Substitution - Missense	TSG	1	0	0.000199681
COSM1050971	FAT4	deleterious	probably_damaging	Substitution - Missense	TSG	1	0	0.000199681
COSM3699056	NRG1	deleterious	probably_damaging	Substitution - Missense	TSG, fusion	167	15	0.0393371
COSM922707	ATM	deleterious	possibly_damaging	Substitution - Missense	TSG	2	0	0.000399361
COSM4382532	BMPR1A	deleterious	probably_damaging	Substitution - Missense	oncogene, TSG	1	0	0.000199681
COSM6461750	CARS	deleterious	probably_damaging	Substitution - Missense	TSG, fusion	10	0	0.00199681
COSM6324495	FAT1	NA	NA	Substitution - Nonsense	TSG	1	0	0.000199681
COSM3443164	ATM	deleterious	probably_damaging	Substitution - Missense	TSG	1	0	0.000199681
COSM3100110	ELL	deleterious	possibly_damaging	Substitution - Missense	TSG, fusion	1	0	0.000199681
COSM986144	PER1	deleterious	possibly_damaging	Substitution - Missense	TSG, fusion	3	0	0.000599042
COSM20674	NTRK1	deleterious	probably_damaging	Substitution - Missense	oncogene, TSG, fusion	1	0	0.000199681
COSM5428669	LRP1B	deleterious	possibly_damaging	Substitution - Missense	TSG	1	0	0.000199681
COSM5764815	PBRM1	deleterious	possibly_damaging	Substitution - Missense	TSG	1	0	0.000199681
COSM5980437	POLE	deleterious	possibly_damaging	Substitution - Missense	TSG	1	0	0.000199681
COSM3600130	FAT4	deleterious	probably_damaging	Substitution - Missense	TSG	1	0	0.000199681
COSM1058546	PTPN13	deleterious	probably_damaging	Substitution - Missense	TSG	2	0	0.000399361
COSM4384332	KMT2C	deleterious	possibly_damaging	Substitution - Missense	TSG	1	0	0.000199681
COSM947376	FOXO1	deleterious	probably_damaging	Substitution - Missense	oncogene, TSG, fusion	1	0	0.000199681
COSM4129165	CDH11	deleterious	probably_damaging	Substitution - Missense	TSG, fusion	673	118	0.18151
COSM3520127	RNF43	deleterious	probably_damaging	Substitution - Missense	TSG	10	0	0.00199681
COSM4103837	MYH9	deleterious	probably_damaging	Substitution - Missense	TSG, fusion	1	0	0.000199681
COSM3559467	ATP2B3	deleterious	probably_damaging	Substitution - Missense	TSG	1	0	0.000199681
COSM1243234	EXT2	deleterious	probably_damaging	Substitution - Missense	TSG	1	0	0.000199681
COSM3279882	PALB2	deleterious	probably_damaging	Substitution - Missense	TSG	3	0	0.000599042
COSM601786	PMS2	deleterious	probably_damaging	Substitution - Missense	TSG	16	0	0.00319489
COSM1184281	AXIN2	deleterious	probably_damaging	Substitution - Missense	TSG	4	0	0.000798722
COSM6339935	TGFBR2	deleterious	possibly_damaging	Substitution - Missense	TSG	2	0	0.000399361
COSM4018618	ARHGEF12	deleterious	probably_damaging	Substitution - Missense	TSG, fusion	1	0	0.000199681
COSM4440896	RUNX1T1	deleterious	probably_damaging	Substitution - Missense	oncogene, TSG, fusion	1	0	0.000199681
COSM43680	TP53	deleterious	probably_damaging	Substitution - Missense	oncogene, TSG, fusion	1	0	0.000199681
COSM5369878	CDKN2A	deleterious	probably_damaging	Substitution - Missense	TSG	1	0	0.000199681
COSM3513236	CBFA2T3	deleterious	possibly_damaging	Substitution - Missense	TSG, fusion	6	0	0.00119808
COSM3402556	GRIN2A	deleterious	probably_damaging	Substitution - Missense	TSG	1	0	0.000199681
COSM4419889	DNM2	deleterious	probably_damaging	Substitution - Missense	TSG	11	0	0.00219649
COSM4716121	PMS2	deleterious	probably_damaging	Substitution - Missense	TSG	22	0	0.00439297
COSM6229194	KMT2C	deleterious	possibly_damaging	Substitution - Missense	TSG	1	0	0.000199681
COSM5880093	NOTCH1	deleterious	probably_damaging	Substitution - Missense	oncogene, TSG, fusion	1	0	0.000199681
COSM4588060	WRN	deleterious	probably_damaging	Substitution - Missense	TSG	6	0	0.00119808
COSM5851889	NCOR1	deleterious	probably_damaging	Substitution - Missense	TSG	1	0	0.000199681
COSM11606	TP53	deleterious	probably_damaging	Substitution - Missense	oncogene, TSG, fusion	1	0	0.000199681
COSM4999323	SLC25A1	NA	NA	Deletion - Frameshift	TSG, fusion	20	1	0.00439297
COSM1032073	CLTCL1	deleterious	probably_damaging	Substitution - Missense	TSG, fusion	2	0	0.000399361
COSM1642075	PPARG	deleterious	probably_damaging	Substitution - Missense	TSG, fusion	1	0	0.000199681
COSM5870389	DAXX	deleterious	probably_damaging	Substitution - Missense	oncogene, TSG	1	0	0.000199681
COSM4584283	MLH1	deleterious	probably_damaging	Substitution - Missense	TSG	1	0	0.000199681
COSM1039312	XPC	deleterious	possibly_damaging	Substitution - Missense	TSG	1	0	0.000199681
COSM5548996	NOTCH1	deleterious	probably_damaging	Substitution - Missense	oncogene, TSG, fusion	1	0	0.000199681
COSM1375971	ERCC4	deleterious	probably_damaging	Substitution - Missense	TSG	1	0	0.000199681
COSM4980437	ATP2B3	deleterious	possibly_damaging	Substitution - Missense	TSG	0	0	0
COSM3879563	KMT2C	deleterious	probably_damaging	Substitution - Missense	TSG	2	0	0.000399361
COSM1199596	CARS	deleterious	probably_damaging	Substitution - Missense	TSG, fusion	1	0	0.000199681
COSM2226965	NCOR2	deleterious	probably_damaging	Substitution - Missense	TSG	1	0	0.000199681
COSM144596	KMT2D	deleterious	probably_damaging	Substitution - Missense	oncogene, TSG	1	0	0.000199681
COSM4986919	PALB2	deleterious	probably_damaging	Substitution - Missense	TSG	43	0	0.00858626
COSM211728	TET2	deleterious	probably_damaging	Substitution - Missense	TSG	1	0	0.000199681
COSM1718902	FOXO3	deleterious	possibly_damaging	Substitution - Missense	oncogene, TSG, fusion	1	0	0.000199681
COSM5980256	CDKN1B	deleterious	probably_damaging	Substitution - Missense	TSG	1	0	0.000199681
COSM1394499;COSM1683551	CBLC	NA	NA	Insertion - Frameshift	oncogene, TSG	360	37	0.0866613
COSM4383607	DNMT3A	NA	NA	Substitution - Nonsense	TSG	1	0	0.000199681
COSM4923010	DICER1	deleterious	probably_damaging	Substitution - Missense	TSG	1	0	0.000199681
COSM5019704	BRCA2	deleterious	probably_damaging	Substitution - Missense	TSG	6	0	0.00119808
COSM4059146	TSC2	deleterious	possibly_damaging	Substitution - Missense	TSG	1	0	0.000199681
COSM4406524	SPEN	deleterious	possibly_damaging	Substitution - Missense	TSG	1	0	0.000199681
COSM719370	ERBB4	deleterious	probably_damaging	Substitution - Missense	oncogene, TSG	1	0	0.000199681
COSM4416035	MSH6	deleterious	probably_damaging	Substitution - Missense	TSG	14	0	0.00279553
COSM41741	TET2	deleterious	probably_damaging	Substitution - Missense	TSG	1	0	0.000199681
COSM5008355	FAT4	deleterious	possibly_damaging	Substitution - Missense	TSG	44	2	0.00958466
COSM5020989	ATM	deleterious	probably_damaging	Substitution - Missense	TSG	2	0	0.000399361
COSM4039895	NCOR2	deleterious	probably_damaging	Substitution - Missense	TSG	1	0	0.000199681
COSM5940326	PTPRB	NA	NA	Substitution - Nonsense	TSG	1	0	0.000199681
COSM3390954	LRP1B	deleterious	possibly_damaging	Substitution - Missense	TSG	2	0	0.000399361
COSM1691126	LRP1B	deleterious	possibly_damaging	Substitution - Missense	TSG	1	0	0.000199681
COSM5341968	POLE	deleterious	probably_damaging	Substitution - Missense	TSG	1	0	0.000199681
COSM3765996	NCOR1	deleterious	probably_damaging	Substitution - Missense	TSG	20	0	0.00399361
COSM3151672	APOBEC3B	deleterious	possibly_damaging	Substitution - Missense	oncogene, TSG	1	0	0.000199681
COSM5765556	LEF1	deleterious	probably_damaging	Substitution - Missense	oncogene, TSG	1	0	0.000199681
COSM5749277	PTPRB	deleterious	probably_damaging	Substitution - Missense	TSG	1	0	0.000199681
COSM5985218	FAT1	deleterious	probably_damaging	Substitution - Missense	TSG	1	0	0.000199681
COSM4988714	SDHB	deleterious	probably_damaging	Substitution - Missense	TSG	1	0	0.000199681
COSM5515797	MKL1	deleterious	probably_damaging	Substitution - Missense	oncogene, TSG, fusion	2	0	0.000399361
COSM5711936	PTPN13	deleterious	probably_damaging	Substitution - Missense	TSG	1	0	0.000199681
COSM5019598	LRP1B	deleterious	possibly_damaging	Substitution - Missense	TSG	20	0	0.00399361
COSM4119165	PBRM1	deleterious	possibly_damaging	Substitution - Missense	TSG	1	0	0.000199681
COSM2813147	DNM2	deleterious	probably_damaging	Substitution - Missense	TSG	1	0	0.000199681
COSM4698822	LRP1B	deleterious	possibly_damaging	Substitution - Missense	TSG	1	0	0.000199681
COSM441184	LRP1B	deleterious	possibly_damaging	Substitution - Missense	TSG	2	0	0.000399361
COSM5019975	NTRK1	deleterious	probably_damaging	Substitution - Missense	oncogene, TSG, fusion	108	7	0.024361
COSM1212595	KLF6	deleterious	probably_damaging	Substitution - Missense	TSG	2	0	0.000399361
COSM1232948	XPC	deleterious	probably_damaging	Substitution - Missense	TSG	6	1	0.00159744
COSM197777	PTPN13	deleterious	probably_damaging	Substitution - Missense	TSG	1	0	0.000199681
COSM5019884	CLTCL1	deleterious	probably_damaging	Substitution - Missense	TSG, fusion	40	1	0.00838658
COSM471318	ERCC4	deleterious	probably_damaging	Substitution - Missense	TSG	1	0	0.000199681
COSM5042148	MKL1	deleterious	probably_damaging	Substitution - Missense	oncogene, TSG, fusion	1	0	0.000199681
COSM4575243	POLE	deleterious	possibly_damaging	Substitution - Missense	TSG	2	0	0.000399361
COSM181752	SPEN	deleterious	probably_damaging	Substitution - Missense	TSG	2	0	0.000399361
COSM4992716	DAXX	deleterious	probably_damaging	Substitution - Missense	oncogene, TSG	1	0	0.000199681
COSM1222582	PTPRB	deleterious	probably_damaging	Substitution - Missense	TSG	1	0	0.000199681
COSM6412981	ELL	deleterious	possibly_damaging	Substitution - Missense	TSG, fusion	3	0	0.000599042
COSM36205	ASXL1	deleterious	probably_damaging	Substitution - Missense	TSG	26	0	0.00519169
COSM3152897	MKL1	deleterious	possibly_damaging	Substitution - Missense	oncogene, TSG, fusion	1	0	0.000199681
COSM6284223	EPAS1	deleterious	possibly_damaging	Substitution - Missense	oncogene, TSG	2	0	0.000399361
COSM1235467	NOTCH1	deleterious	probably_damaging	Substitution - Missense	oncogene, TSG, fusion	1	0	0.000199681
COSM5020963	ATM	deleterious	possibly_damaging	Substitution - Missense	TSG	7	0	0.00139776
COSM3009627	FAT4	deleterious	probably_damaging	Substitution - Missense	TSG	1	0	0.000199681
COSM2871902	RECQL4	deleterious	possibly_damaging	Substitution - Missense	oncogene, TSG	2	0	0.000399361
COSM145584	LRIG3	deleterious	probably_damaging	Substitution - Missense	TSG, fusion	2	0	0.000399361
COSM923664	BCL9L	deleterious	probably_damaging	Substitution - Missense	oncogene, TSG	1	0	0.000199681
COSM6475880	TGFBR2	NA	NA	Splice Donor Variant	TSG	1	0	0.000199681
COSM1321166	BMPR1A	deleterious	probably_damaging	Substitution - Missense	oncogene, TSG	5	0	0.000998403
COSM13385	MSH6	deleterious	possibly_damaging	Substitution - Missense	TSG	1	0	0.000199681
COSM446120	MAP3K13	deleterious	probably_damaging	Substitution - Missense	oncogene, TSG	2	0	0.000399361
COSM5920788	BLM	deleterious	probably_damaging	Substitution - Missense	TSG	1	0	0.000199681
COSM6352341	CDH1	deleterious	possibly_damaging	Substitution - Missense	TSG	6	0	0.00119808
COSM5967258	CHEK2	NA	NA	Deletion - Frameshift	TSG	5	0	0.000998403
COSM220521	EP300	deleterious	probably_damaging	Substitution - Missense	TSG, fusion	1	0	0.000199681
COSM3186044	MSH6	NA	NA	Insertion - Frameshift	TSG	40	0	0.00798722
COSM5020928	MUTYH	deleterious	probably_damaging	Substitution - Missense	TSG	12	0	0.00239617
COSM3983748	NRG1	deleterious	probably_damaging	Substitution - Missense	TSG, fusion	5	0	0.000998403
COSM5776518	LRP1B	deleterious	possibly_damaging	Substitution - Missense	TSG	1	0	0.000199681
COSM3133345	SLC34A2	deleterious	probably_damaging	Substitution - Missense	TSG, fusion	1	0	0.000199681
COSM85140	RSPO2	deleterious	probably_damaging	Substitution - Missense	TSG, fusion	1	0	0.000199681
COSM3786996	ARHGEF12	deleterious	probably_damaging	Substitution - Missense	TSG, fusion	1	0	0.000199681
COSM4950062	EXT2	deleterious	possibly_damaging	Substitution - Missense	TSG	2	0	0.000399361
COSM5008803	FAT4	deleterious	probably_damaging	Substitution - Missense	TSG	1	0	0.000199681
COSM3398773	KMT2D	deleterious	probably_damaging	Substitution - Missense	oncogene, TSG	1	0	0.000199681
COSM5694461	DNM2	deleterious	probably_damaging	Substitution - Missense	TSG	1	0	0.000199681
COSM5575916	ATRX	deleterious	probably_damaging	Substitution - Missense	TSG	1	0	0.000199681
COSM5020013	TET2	deleterious	possibly_damaging	Substitution - Missense	TSG	413	23	0.0916534
COSM5989864	PTCH1	deleterious	possibly_damaging	Substitution - Missense	TSG	1	0	0.000199681
COSM4984943	ERCC5	deleterious	possibly_damaging	Substitution - Missense	TSG	86	4	0.01877
COSM1026894	PTPRT	deleterious	probably_damaging	Substitution - Missense	TSG	1	0	0.000199681
COSM3365254	BAP1	deleterious	probably_damaging	Substitution - Missense	TSG	1	0	0.000199681
COSM145832	PTPRB	deleterious	possibly_damaging	Substitution - Missense	TSG	1	0	0.000199681
COSM6023987	CDH1	deleterious	possibly_damaging	Substitution - Missense	TSG	2	0	0.000399361
COSM12507	CDKN2A	deleterious	possibly_damaging	Substitution - Missense	TSG	1	0	0.000199681
COSM898730	SPEN	deleterious	probably_damaging	Substitution - Missense	TSG	1	0	0.000199681
COSM4989562	PTPRT	deleterious	probably_damaging	Substitution - Missense	TSG	2	0	0.000399361
COSM3235559	ATP2B3	deleterious	possibly_damaging	Substitution - Missense	TSG	1	0	0.000199681
COSM4117131	MLH1	deleterious	probably_damaging	Substitution - Missense	TSG	1	0	0.000199681
COSM1362025	KMT2D	deleterious	probably_damaging	Substitution - Missense	oncogene, TSG	41	1	0.00858626
COSM3766291	TCF3	deleterious	probably_damaging	Substitution - Missense	oncogene, TSG, fusion	42	0	0.00838658
COSM1391233	TCF3	deleterious	probably_damaging	Substitution - Missense	oncogene, TSG, fusion	1	0	0.000199681
COSM5008349	FAT4	deleterious	probably_damaging	Substitution - Missense	TSG	1	0	0.000199681
COSM2716441	ERBB4	deleterious	possibly_damaging	Substitution - Missense	oncogene, TSG	1	0	0.000199681
COSM5903691	WRN	deleterious	possibly_damaging	Substitution - Missense	TSG	1	0	0.000199681
COSM5945045	TET2	deleterious	probably_damaging	Substitution - Missense	TSG	1	0	0.000199681
COSM2111018	DDX10	deleterious	probably_damaging	Substitution - Missense	TSG, fusion	1	0	0.000199681
COSM2923605	FANCA	deleterious	possibly_damaging	Substitution - Missense	TSG	1	0	0.000199681
COSM28777	KDM6A	NA	NA	Substitution - Nonsense	oncogene, TSG	0	0
COSM4718596	PTCH1	deleterious	probably_damaging	Substitution - Missense	TSG	1	0	0.000199681
COSM907737	ARID1A	deleterious	possibly_damaging	Substitution - Missense	TSG, fusion	1	0	0.000199681
COSM1007064	LRP1B	deleterious	probably_damaging	Substitution - Missense	TSG	1	0	0.000199681
COSM202922	NCOR2	deleterious	probably_damaging	Substitution - Missense	TSG	1	0	0.000199681
COSM3133335	SLC34A2	deleterious	probably_damaging	Substitution - Missense	TSG, fusion	1	0	0.000199681
COSM5612735	POLE	deleterious	probably_damaging	Substitution - Missense	TSG	1	0	0.000199681
COSM6405476	AXIN1	deleterious	possibly_damaging	Substitution - Missense	TSG	3	0	0.000599042
COSM6200068	CAMTA1	deleterious	probably_damaging	Substitution - Missense	TSG, fusion	2	0	0.000399361
COSM1213728	LRP1B	deleterious	possibly_damaging	Substitution - Missense	TSG	1	0	0.000199681
COSM4122123	FAT4	deleterious	probably_damaging	Substitution - Missense	TSG	1	0	0.000199681
COSM4912352	FAT1	deleterious	probably_damaging	Substitution - Missense	TSG	2	0	0.000399361
COSM4851464	BCL9L	deleterious	possibly_damaging	Substitution - Missense	oncogene, TSG	6	0	0.00119808
COSM5019549	BLM	deleterious	probably_damaging	Substitution - Missense	TSG	237	10	0.0513179
COSM5981146	NCOR1	deleterious	probably_damaging	Substitution - Missense	TSG	1	0	0.000199681
COSM1750941	CIC	deleterious	probably_damaging	Substitution - Missense	oncogene, TSG, fusion	1	0	0.000199681
COSM5995709	PTPN13	deleterious	probably_damaging	Substitution - Missense	TSG	2	0	0.000399361
COSM5869076	FOXO3	deleterious	possibly_damaging	Substitution - Missense	oncogene, TSG, fusion	1	0	0.000199681
COSM242616	RECQL4	deleterious	probably_damaging	Substitution - Missense	oncogene, TSG	2	0	0.000399361
COSM3952512	NOTCH1	deleterious	probably_damaging	Substitution - Missense	oncogene, TSG, fusion	2	0	0.000399361
COSM5415553	PTPRK	deleterious	probably_damaging	Substitution - Missense	TSG, fusion	1	0	0.000199681
COSM1685386	SH2B3	deleterious	probably_damaging	Substitution - Missense	TSG	1	0	0.000199681
COSM3567190	LRP1B	deleterious	possibly_damaging	Substitution - Missense	TSG	1	0	0.000199681
COSM3899655	WRN	deleterious	possibly_damaging	Substitution - Missense	TSG	3	0	0.000599042
COSM914244	SUFU	deleterious	probably_damaging	Substitution - Missense	TSG	1	0	0.000199681
COSM2922693	CBFA2T3	deleterious	probably_damaging	Substitution - Missense	TSG, fusion	3	0	0.000599042
COSM899738	SDHB	deleterious	probably_damaging	Substitution - Missense	TSG	1	0	0.000199681
COSM4588244	NBN	deleterious	probably_damaging	Substitution - Missense	TSG	1	0	0.000199681
COSM5981750	PTK6	deleterious	probably_damaging	Substitution - Missense	oncogene, TSG	6	0	0.00119808
COSM97172	PRDM1	deleterious	probably_damaging	Substitution - Missense	TSG	2	0	0.000399361
COSM968803	PALB2	deleterious	probably_damaging	Substitution - Missense	TSG	1	0	0.000199681
COSM6467686	PTPRT	deleterious	probably_damaging	Substitution - Missense	TSG	2	0	0.000399361
COSM1235622	MYH9	deleterious	probably_damaging	Substitution - Missense	TSG, fusion	2	0	0.000399361
COSM6455249	WRN	NA	NA	Substitution - Nonsense	TSG	1	0	0.000199681
COSM24635	ATM	deleterious	probably_damaging	Substitution - Missense	TSG	6	0	0.00119808
COSM3172222	PTPRK	deleterious	probably_damaging	Substitution - Missense	TSG, fusion	1	0	0.000199681
COSM22499	ATM	deleterious	possibly_damaging	Substitution - Missense	TSG	13	0	0.00259585
COSM3754971	CDH11	deleterious	probably_damaging	Substitution - Missense	TSG, fusion	738	175	0.217252
COSM5743825	PER1	deleterious	probably_damaging	Substitution - Missense	TSG, fusion	2	0	0.000399361
COSM5019671	RANBP2	deleterious	possibly_damaging	Substitution - Missense	TSG, fusion	1	0	0.000199681
COSM219132	CBL	NA	NA	Substitution - Nonsense	oncogene, TSG, fusion	1	0	0.000199681
COSM943175	PTPRB	deleterious	probably_damaging	Substitution - Missense	TSG	1	0	0.000199681
COSM1736534	PML	deleterious	probably_damaging	Substitution - Missense	TSG, fusion	2	0	0.000399361
COSM3235547	ATP2B3	deleterious	possibly_damaging	Substitution - Missense	TSG	0	0	0
COSM4986833	ERCC4	deleterious	probably_damaging	Substitution - Missense	TSG	131	6	0.0285543
COSM5784452	ZFHX3	deleterious	possibly_damaging	Substitution - Missense	TSG	1	0	0.000199681
COSM1579580	FANCA	deleterious	possibly_damaging	Substitution - Missense	TSG	109	4	0.0233626
COSM982272	BRIP1	deleterious	probably_damaging	Substitution - Missense	TSG	1	0	0.000199681
COSM232262	ERBB4	deleterious	possibly_damaging	Substitution - Missense	oncogene, TSG	1	0	0.000199681
COSM3663500	EIF3E	deleterious	probably_damaging	Substitution - Missense	TSG, fusion	1	0	0.000199681
COSM4582279	CHEK2	deleterious	probably_damaging	Substitution - Missense	TSG	2	0	0.000399361
COSM3304542	KMT2C	deleterious	probably_damaging	Substitution - Missense	TSG	2	0	0.000399361
COSM3466980	ERCC5	deleterious	probably_damaging	Substitution - Missense	TSG	5	0	0.000998403
COSM3753566	ERCC5	deleterious	possibly_damaging	Substitution - Missense	TSG	1118	346	0.361422
COSM5587819	FES	deleterious	probably_damaging	Substitution - Missense	oncogene, TSG	1	0	0.000199681
COSM1049765	TET2	deleterious	probably_damaging	Substitution - Missense	TSG	1	0	0.000199681
COSM5537808	PTPRB	deleterious	probably_damaging	Substitution - Missense	TSG	1	0	0.000199681
COSM17485	PTCH1	deleterious	probably_damaging	Substitution - Missense	TSG	1	0	0.000199681
COSM3909209	PTCH1	deleterious	possibly_damaging	Substitution - Missense	TSG	1	0	0.000199681
COSM4605861	NOTCH2	deleterious	probably_damaging	Substitution - Missense	oncogene, TSG	1	0	0.000199681
COSM163645	POT1	deleterious	probably_damaging	Substitution - Missense	TSG	1	0	0.000199681
COSM3772152	TSC2	deleterious	probably_damaging	Substitution - Missense	TSG	1	0	0.000199681
COSM48575	MSH6	deleterious	probably_damaging	Substitution - Missense	TSG	1	0	0.000199681
COSM4606482	KMT2C	deleterious	probably_damaging	Substitution - Missense	TSG	1	0	0.000199681
COSM4169988	NOTCH1	deleterious	probably_damaging	Substitution - Missense	oncogene, TSG, fusion	1	0	0.000199681
COSM282501	LRP1B	deleterious	possibly_damaging	Substitution - Missense	TSG	1	0	0.000199681
COSM4631416	PTCH1	deleterious	probably_damaging	Substitution - Missense	TSG	1	0	0.000199681
COSM21301	ATM	deleterious	probably_damaging	Substitution - Missense	TSG	2	0	0.000399361
COSM977450	NF1	deleterious	probably_damaging	Substitution - Missense	TSG, fusion	1	0	0.000199681
COSM430330	SH2B3	deleterious	probably_damaging	Substitution - Missense	TSG	1	0	0.000199681
COSM4987639	ERCC4	deleterious	possibly_damaging	Substitution - Missense	TSG	29	0	0.00579073
COSM1131275	FAT4	deleterious	probably_damaging	Substitution - Missense	TSG	1	0	0.000199681
COSM5019066	TSC2	deleterious	probably_damaging	Substitution - Missense	TSG	4	0	0.000798722
COSM1222520	PTPN13	deleterious	probably_damaging	Substitution - Missense	TSG	1	0	0.000199681
COSM3639952	PMS2	deleterious	probably_damaging	Substitution - Missense	TSG	1	0	0.000199681
COSM3457812	NCOR2	deleterious	probably_damaging	Substitution - Missense	TSG	1	0	0.000199681
COSM2716452	ERBB4	deleterious	possibly_damaging	Substitution - Missense	oncogene, TSG	1	0	0.000199681
COSM1979240	EXT2	deleterious	possibly_damaging	Substitution - Missense	TSG	4	0	0.000798722
COSM249142	DNMT3A	deleterious	probably_damaging	Substitution - Missense	TSG	1	0	0.000199681
COSM5005948	ERCC4	deleterious	possibly_damaging	Substitution - Missense	TSG	4	0	0.000798722
COSM3756940	CBLC	deleterious	probably_damaging	Substitution - Missense	oncogene, TSG	449	24	0.0992412
COSM5627064	BLM	deleterious	probably_damaging	Substitution - Missense	TSG	1	0	0.000199681
COSM6376158	KMT2C	deleterious	probably_damaging	Substitution - Missense	TSG	2	0	0.000399361
COSM922745	ATM	deleterious	possibly_damaging	Substitution - Missense	TSG	1	0	0.000199681
COSM4606553	SH2B3	deleterious	possibly_damaging	Substitution - Missense	TSG	6	0	0.00119808
COSM3399055	PTPRB	deleterious	possibly_damaging	Substitution - Missense	TSG	1	0	0.000199681
COSM5569099	ZFHX3	deleterious	possibly_damaging	Substitution - Missense	TSG	0	0	0
COSM5016779	BRIP1	deleterious	possibly_damaging	Substitution - Missense	TSG	1	0	0.000199681
COSM6357850	LZTR1	NA	NA	Substitution - Nonsense	TSG	1	0	0.000199681
COSM3149630	MYH9	deleterious	probably_damaging	Substitution - Missense	TSG, fusion	2	0	0.000399361
COSM1583141	DNMT3A	deleterious	probably_damaging	Substitution - Missense	TSG	1	0	0.000199681
