# Supplementary material for: Tumor suppressor genes and allele-specific expression: mechanisms and significance
Source: Oncotarget. 2020 Jan 28;11(4):462–79. doi: 10.18632/oncotarget.27468 (PMC6996918; doi:10.18632/oncotarget.27468)
Supplement: Supplementary file 5 [file oncotarget-11-462-s005.xlsx]

## Sheet: TCGA patient info
Supplementary Dataset 3: TCGA patient metadata
TCGA_Barcode	CancerType	Sex	Age	Race
TCGA-A7-A0CE	BRCA	female	57	white
TCGA-A7-A0D9	BRCA	female	37	white
TCGA-A7-A0DB	BRCA	female	56	white
TCGA-A7-A13E	BRCA	female	62	white
TCGA-A7-A13F	BRCA	female	44	white
TCGA-A7-A13G	BRCA	female	79	white
TCGA-AC-A23H	BRCA	female	90	white
TCGA-AC-A2FB	BRCA	female	65	white
TCGA-AC-A2FF	BRCA	female	NA	asian
TCGA-AC-A2FM	BRCA	female	87	white
TCGA-BH-A0AU	BRCA	female	45	white
TCGA-BH-A0AY	BRCA	female	62	white
TCGA-BH-A0AZ	BRCA	female	47	white
TCGA-BH-A0B3	BRCA	female	53	white
TCGA-BH-A0B5	BRCA	female	40	white
TCGA-BH-A0B7	BRCA	female	42	white
TCGA-BH-A0B8	BRCA	female	64	white
TCGA-BH-A0BA	BRCA	female	51	white
TCGA-BH-A0BC	BRCA	female	60	white
TCGA-BH-A0BJ	BRCA	female	41	white
TCGA-BH-A0BM	BRCA	female	54	white
TCGA-BH-A0BQ	BRCA	female	39	white
TCGA-BH-A0BT	BRCA	female	56	white
TCGA-BH-A0BV	BRCA	female	78	white
TCGA-BH-A0BW	BRCA	female	71	black or african american
TCGA-BH-A0BZ	BRCA	female	59	white
TCGA-BH-A0C0	BRCA	female	63	white
TCGA-BH-A0C3	BRCA	female	47	white
TCGA-BH-A0DD	BRCA	male	58	white
TCGA-BH-A0DG	BRCA	female	30	black or african american
TCGA-BH-A0DH	BRCA	female	64	white
TCGA-BH-A0DK	BRCA	female	49	white
TCGA-BH-A0DL	BRCA	female	64	white
TCGA-BH-A0DP	BRCA	female	60	white
TCGA-BH-A0DQ	BRCA	female	42	white
TCGA-BH-A0DT	BRCA	female	41	white
TCGA-BH-A0DV	BRCA	female	54	white
TCGA-BH-A0DZ	BRCA	female	43	white
TCGA-BH-A0E0	BRCA	female	38	white
TCGA-BH-A0E1	BRCA	female	52	white
TCGA-BH-A0H5	BRCA	female	45	white
TCGA-BH-A0H7	BRCA	female	65	white
TCGA-BH-A0H9	BRCA	female	69	white
TCGA-BH-A0HA	BRCA	female	31	white
TCGA-BH-A0HK	BRCA	female	81	white
TCGA-BH-A18J	BRCA	female	56	white
TCGA-BH-A18K	BRCA	female	46	white
TCGA-BH-A18L	BRCA	female	50	white
TCGA-BH-A18M	BRCA	female	39	white
TCGA-BH-A18N	BRCA	female	88	white
TCGA-BH-A18P	BRCA	female	60	white
TCGA-BH-A18Q	BRCA	female	56	white
TCGA-BH-A18S	BRCA	female	79	white
TCGA-BH-A18U	BRCA	female	72	white
TCGA-BH-A18V	BRCA	female	48	white
TCGA-BH-A1EN	BRCA	female	78	white
TCGA-BH-A1EO	BRCA	female	68	white
TCGA-BH-A1ET	BRCA	female	55	white
TCGA-BH-A1EV	BRCA	female	45	white
TCGA-BH-A1EW	BRCA	female	38	white
TCGA-BH-A1F0	BRCA	female	80	white
TCGA-BH-A1F2	BRCA	female	53	white
TCGA-BH-A1F6	BRCA	female	51	white
TCGA-BH-A1F8	BRCA	female	90	white
TCGA-BH-A1FC	BRCA	female	78	black or african american
TCGA-BH-A1FD	BRCA	female	68	white
TCGA-BH-A1FE	BRCA	female	31	white
TCGA-BH-A1FG	BRCA	female	88	white
TCGA-BH-A1FH	BRCA	female	47	white
TCGA-BH-A1FJ	BRCA	female	66	white
TCGA-BH-A1FM	BRCA	female	44	white
TCGA-BH-A1FN	BRCA	female	34	white
TCGA-BH-A1FR	BRCA	female	73	white
TCGA-BH-A1FU	BRCA	female	44	white
TCGA-BH-A203	BRCA	female	78	white
TCGA-BH-A204	BRCA	female	80	white
TCGA-BH-A208	BRCA	female	48	white
TCGA-BH-A209	BRCA	female	77	black or african american
TCGA-E2-A153	BRCA	female	51	white
TCGA-E2-A158	BRCA	female	43	white
TCGA-E2-A15I	BRCA	female	44	white
TCGA-E2-A15K	BRCA	female	58	white
TCGA-E2-A15M	BRCA	female	66	white
TCGA-E2-A1BC	BRCA	female	63	not reported
TCGA-E2-A1LB	BRCA	female	41	black or african american
TCGA-E2-A1LH	BRCA	female	59	white
TCGA-E2-A1LS	BRCA	female	46	white
TCGA-GI-A2C8	BRCA	female	63	white
TCGA-GI-A2C9	BRCA	female	58	black or african american
TCGA-CV-6933	HNSC	male	53	white
TCGA-CV-6934	HNSC	female	66	white
TCGA-CV-6935	HNSC	male	67	white
TCGA-CV-6936	HNSC	male	68	white
TCGA-CV-6938	HNSC	male	87	white
TCGA-CV-6939	HNSC	male	60	white
TCGA-CV-6943	HNSC	male	74	white
TCGA-CV-6955	HNSC	female	74	white
TCGA-CV-6956	HNSC	male	67	white
TCGA-CV-6959	HNSC	male	48	white
TCGA-CV-6960	HNSC	male	49	black or african american
TCGA-CV-6961	HNSC	male	61	white
TCGA-CV-6962	HNSC	male	66	white
TCGA-CV-7091	HNSC	male	54	white
TCGA-CV-7097	HNSC	male	53	white
TCGA-CV-7101	HNSC	male	80	white
TCGA-CV-7103	HNSC	male	49	white
TCGA-CV-7177	HNSC	female	82	white
TCGA-CV-7178	HNSC	female	64	white
TCGA-CV-7183	HNSC	male	53	white
TCGA-CV-7235	HNSC	male	67	white
TCGA-CV-7238	HNSC	female	69	white
TCGA-CV-7242	HNSC	female	60	white
TCGA-CV-7245	HNSC	male	62	white
TCGA-CV-7250	HNSC	male	64	white
TCGA-CV-7252	HNSC	female	62	black or african american
TCGA-CV-7255	HNSC	female	32	white
TCGA-CV-7261	HNSC	male	57	white
TCGA-CV-7406	HNSC	male	50	white
TCGA-CV-7416	HNSC	female	29	white
TCGA-CV-7423	HNSC	male	65	white
TCGA-CV-7424	HNSC	male	67	asian
TCGA-CV-7425	HNSC	female	77	white
TCGA-CV-7432	HNSC	male	79	white
TCGA-CV-7434	HNSC	male	64	white
TCGA-CV-7437	HNSC	male	77	not reported
TCGA-CV-7438	HNSC	female	87	white
TCGA-CV-7440	HNSC	male	38	white
TCGA-HD-8635	HNSC	female	61	white
TCGA-22-4593	LUAD	male	77	white
TCGA-22-4609	LUAD	male	81	white
TCGA-22-5471	LUAD	male	76	white
TCGA-22-5478	LUAD	male	79	not reported
TCGA-22-5481	LUAD	female	72	white
TCGA-22-5482	LUAD	male	81	white
TCGA-22-5483	LUAD	male	74	white
TCGA-22-5489	LUAD	male	64	white
TCGA-22-5491	LUAD	male	74	white
TCGA-33-4587	LUAD	female	63	white
TCGA-33-6737	LUAD	male	71	white
TCGA-38-4625	LUAD	female	66	white
TCGA-38-4626	LUAD	female	57	white
TCGA-38-4627	LUAD	female	64	white
TCGA-38-4632	LUAD	male	42	black or african american
TCGA-39-5040	LUAD	male	59	white
TCGA-43-6771	LUAD	male	85	white
TCGA-44-2655	LUAD	female	65	white
TCGA-44-2657	LUAD	female	74	white
TCGA-44-2662	LUAD	male	65	white
TCGA-44-5645	LUAD	female	61	black or african american
TCGA-44-6777	LUAD	female	85	white
TCGA-44-6778	LUAD	male	59	black or african american
TCGA-49-4490	LUAD	female	45	white
TCGA-49-6745	LUAD	male	82	white
TCGA-49-6761	LUAD	female	68	white
TCGA-50-5930	LUAD	male	47	white
TCGA-50-5931	LUAD	female	75	white
TCGA-50-5932	LUAD	male	75	white
TCGA-50-5933	LUAD	male	72	white
TCGA-50-5935	LUAD	female	86	white
TCGA-50-5936	LUAD	male	58	white
TCGA-50-5939	LUAD	male	85	white
TCGA-50-6595	LUAD	female	74	white
TCGA-51-4079	LUAD	female	73	black or african american
TCGA-55-6970	LUAD	female	67	white
TCGA-55-6972	LUAD	male	72	white
TCGA-55-6975	LUAD	male	NA	white
TCGA-55-6978	LUAD	male	NA	white
TCGA-55-6982	LUAD	female	NA	white
TCGA-55-6984	LUAD	female	NA	white
TCGA-55-6986	LUAD	female	NA	white
TCGA-56-7580	LUAD	male	84	white
TCGA-56-7582	LUAD	male	84	white
TCGA-77-7138	LUAD	male	67	not reported
TCGA-77-8007	LUAD	male	68	not reported
TCGA-85-7710	LUAD	female	59	white
TCGA-90-7767	LUAD	male	56	white
TCGA-91-6829	LUAD	male	79	white
TCGA-91-6831	LUAD	male	66	white
TCGA-91-6836	LUAD	female	52	white
TCGA-92-7340	LUAD	female	45	white
TCGA-BJ-A28R	THCA	female	38	white
TCGA-BJ-A28X	THCA	female	32	white
TCGA-BJ-A290	THCA	male	70	white
TCGA-BJ-A2N7	THCA	female	30	white
TCGA-BJ-A2N8	THCA	female	30	white
TCGA-BJ-A2N9	THCA	female	42	white
TCGA-BJ-A2NA	THCA	male	77	white
TCGA-BJ-A3PR	THCA	female	70	white
TCGA-BJ-A3PU	THCA	male	52	white
TCGA-DO-A1JZ	THCA	female	23	black or african american
TCGA-E8-A2JQ	THCA	female	18	white
TCGA-EL-A3GZ	THCA	female	34	white
TCGA-EL-A3H1	THCA	female	66	black or african american
TCGA-EL-A3H2	THCA	male	58	white
TCGA-EL-A3H7	THCA	female	36	white
TCGA-EL-A3MW	THCA	female	55	white
TCGA-EL-A3MX	THCA	female	66	white
TCGA-EL-A3MY	THCA	male	81	white
TCGA-EL-A3N3	THCA	female	53	white
TCGA-EL-A3T0	THCA	female	46	white
TCGA-EL-A3T1	THCA	female	38	black or african american
TCGA-EL-A3T2	THCA	female	55	white
TCGA-EL-A3T3	THCA	male	63	white
TCGA-EL-A3T7	THCA	female	47	white
TCGA-EL-A3T8	THCA	male	36	asian
TCGA-EL-A3TA	THCA	male	42	white
TCGA-EL-A3TB	THCA	female	47	white
TCGA-EL-A3ZG	THCA	male	15	asian
TCGA-EL-A3ZH	THCA	female	42	white
TCGA-EL-A3ZK	THCA	female	41	white
TCGA-EL-A3ZL	THCA	female	34	white
TCGA-EL-A3ZM	THCA	male	60	not reported
TCGA-EL-A3ZO	THCA	female	79	white
TCGA-EL-A3ZP	THCA	male	19	white
TCGA-EL-A3ZR	THCA	female	46	white
TCGA-EL-A3ZS	THCA	female	22	white
TCGA-EL-A3ZT	THCA	male	35	white
TCGA-EM-A1CS	THCA	female	55	not reported
TCGA-EM-A1CT	THCA	male	76	not reported
TCGA-EM-A1CU	THCA	male	31	not reported
TCGA-EM-A1CV	THCA	female	32	not reported
TCGA-EM-A1CW	THCA	female	39	not reported
TCGA-EM-A1YC	THCA	female	71	not reported
TCGA-ET-A2MX	THCA	male	27	white
TCGA-ET-A2N5	THCA	female	46	black or african american
TCGA-ET-A3DP	THCA	female	43	black or african american
TCGA-ET-A3DW	THCA	male	64	asian
TCGA-FY-A3TY	THCA	female	61	white
TCGA-GE-A2C6	THCA	female	33	white
TCGA-H2-A2K9	THCA	male	25	white
TCGA-KS-A41I	THCA	female	47	white
TCGA-KS-A41J	THCA	female	28	white
TCGA-KS-A41L	THCA	female	39	white
